# Supplementary material for: Poly[(acetato-κ2 O,O′)aqua­(μ4-1H-benzimidazole-5,6-dicarboxyl­ato-κ5 N 3:O 5,O 5′:O 5,O 6:O 6′)praseodymium(III)]
Source: Acta Crystallogr Sect E Struct Rep Online. 2010 Sep 25;66(Pt 10):m1302. doi: 10.1107/S1600536810036986 (PMC2983355; doi:10.1107/S1600536810036986)
Supplement: Supplementary file 1 [file e-66-m1302-sup1.cif]

##############################################################################
###                                                                        ###
###        Electronic paper (Acta Crystallographica Section E)             ###
###                                                                        ###
##############################################################################
#                                                                            #
# This CIF contains the data in a paper accepted for publication in Acta     #
# Crystallographica Section E. It conforms to the requirements of Notes      #
# for Authors for Section E, and has been peer reviewed under the auspices   #
# of the IUCr Commission on Journals.                                        #
#                                                                            #
# Full details of the Crystallographic Information File format               #
# are given in the paper "The Crystallographic Information File (CIF):       #
# a New Standard Archive File for Crystallography" by S. R. Hall, F. H.      #
# Allen and I. D. Brown [Acta Cryst. (1991), A47, 655-685].                  #
#                                                                            #
# The current version of the core CIF dictionary is obtainable from          #
# ftp://ftp.iucr.org/pub/cif_core.dic. The current version number is 2.4.    #
#                                                                            #
# Software is freely available for graphical display of the structure(s) in  #
# this CIF.  For information consult the CIF home page http://www.iucr.org/  #
# cif/home.html                                                              #
#                                                                            #
# This file may be used for bona fide research purposes within the           #
# scientific community so long as proper attribution is given to the journal # 
# article from which it was obtained.                                        #
#                                                                            #
##############################################################################
                                             
data_I
_audit_creation_method     SHELXL-97
_chemical_name_systematic
;
Poly[(acetato-\k^2^<i>O</i>,<i>O</i>')aqua(\m~4~-1<i>H</i>-
benzimidazole-5,6-dicarboxylato-
\k^5^<i>N</i>^3^:<i>O</i>^5^,<i>O</i>^5'^:<i>O</i>^5^,<i>O</i>^6^:
<i>O</i>^6'^)praseodymium(III)]
;
_chemical_name_common     ?
_chemical_formula_moiety     'C11 H9 N2 O7 Pr'
_chemical_formula_sum     'C11 H9 N2 O7 Pr'
_chemical_formula_iupac     '[Pr (C9 H4 N2 O4) (C2 H3 O2) (H2 O)]'
_chemical_formula_weight     422.11
_chemical_melting_point     ?
_symmetry_cell_setting     triclinic
_symmetry_space_group_name_H-M     'P -1'
_symmetry_space_group_name_Hall     '-P 1'
loop_
    _symmetry_equiv_pos_as_xyz
    'x, y, z'
    '-x, -y, -z'
_cell_length_a     7.4284(5)
_cell_length_b     9.0109(7)
_cell_length_c     9.7239(7)
_cell_angle_alpha     87.0750(10)
_cell_angle_beta     86.4980(10)
_cell_angle_gamma     84.2740(10)
_cell_volume     645.77(8)
_cell_formula_units_Z     2
_cell_measurement_reflns_used     2989
_cell_measurement_theta_min     2.27
_cell_measurement_theta_max     28.41
_cell_measurement_temperature     296(2)
_exptl_crystal_description     block
_exptl_crystal_colour     colourless
_exptl_crystal_size_max     0.26
_exptl_crystal_size_mid     0.22
_exptl_crystal_size_min     0.19
_exptl_crystal_density_diffrn     2.171
_exptl_crystal_density_meas     ?
_exptl_crystal_density_method     'not measured'
_exptl_crystal_F_000     408
_exptl_absorpt_coefficient_mu     3.809
_exptl_absorpt_correction_type     multi-scan
_exptl_absorpt_process_details     '(SADABS; Bruker, 2004)'
_exptl_absorpt_correction_T_min     0.386
_exptl_absorpt_correction_T_max     0.485
_exptl_special_details
;
;
_diffrn_ambient_temperature     296(2)
_diffrn_radiation_type     MoK\a
_diffrn_radiation_wavelength     0.71073
_diffrn_radiation_source     'fine-focus sealed tube'
_diffrn_radiation_monochromator     graphite
_diffrn_measurement_device_type     'Bruker SMART APEX CCD'
_diffrn_measurement_method     \w
_diffrn_detector_area_resol_mean     ?
_diffrn_reflns_number     3963
_diffrn_reflns_av_R_equivalents     0.0278
_diffrn_reflns_av_sigmaI/netI     0.0440
_diffrn_reflns_theta_min     2.27
_diffrn_reflns_theta_max     25.19
_diffrn_reflns_theta_full     25.19
_diffrn_measured_fraction_theta_max     0.982
_diffrn_measured_fraction_theta_full     0.982
_diffrn_reflns_limit_h_min     -8
_diffrn_reflns_limit_h_max     8
_diffrn_reflns_limit_k_min     -10
_diffrn_reflns_limit_k_max     10
_diffrn_reflns_limit_l_min     -7
_diffrn_reflns_limit_l_max     11
_diffrn_standards_number     0
_diffrn_standards_interval_count     .
_diffrn_standards_interval_time     .
_diffrn_standards_decay_%     ?
_refine_special_details
;
 Refinement of F^2^ against ALL reflections.  The weighted R-factor wR and
 goodness of fit S are based on F^2^, conventional R-factors R are based
 on F, with F set to zero for negative F^2^. The threshold expression of
 F^2^ > 2sigma(F^2^) is used only for calculating R-factors(gt) etc. and is
 not relevant to the choice of reflections for refinement.  R-factors based
 on F^2^ are statistically about twice as large as those based on F, and R-
 factors based on ALL data will be even larger.
;
_reflns_number_total     2327
_reflns_number_gt     2184
_reflns_threshold_expression     I>2\s(I)
_refine_ls_structure_factor_coef     Fsqd
_refine_ls_matrix_type     full
_refine_ls_R_factor_all     0.0287
_refine_ls_R_factor_gt     0.0277
_refine_ls_wR_factor_gt     0.0714
_refine_ls_wR_factor_ref     0.0723
_refine_ls_goodness_of_fit_ref     1.044
_refine_ls_restrained_S_all     1.039
_refine_ls_number_reflns     2327
_refine_ls_number_parameters     199
_refine_ls_number_restraints     22
_refine_ls_hydrogen_treatment     mixed
_refine_ls_weighting_scheme     calc
_refine_ls_weighting_details
         'calc w=1/[\s^2^(Fo^2^)+(0.0394P)^2^+1.0511P] where P=(Fo^2^+2Fc^2^)/3'
_atom_sites_solution_hydrogens     geom
_atom_sites_solution_primary     direct
_atom_sites_solution_secondary     difmap
_refine_ls_shift/su_max     0.001
_refine_ls_shift/su_mean     0.000
_refine_diff_density_max     1.226
_refine_diff_density_min     -1.449
_refine_ls_extinction_method     'SHELXL97 (Sheldrick, 2008)'
_refine_ls_extinction_coef     0.0091(12)
_refine_ls_extinction_expression
                                  'Fc^*^=kFc[1+0.001xFc^2^\l^3^/sin(2\q)]^-1/4^'
loop_
    _atom_type_symbol
    _atom_type_description
    _atom_type_scat_dispersion_real
    _atom_type_scat_dispersion_imag
    _atom_type_scat_source
    'C' 'C' 0.0033 0.0016
                         'International Tables Vol C Tables 4.2.6.8 and 6.1.1.4'
    'H' 'H' 0.0000 0.0000
                         'International Tables Vol C Tables 4.2.6.8 and 6.1.1.4'
    'N' 'N' 0.0061 0.0033
                         'International Tables Vol C Tables 4.2.6.8 and 6.1.1.4'
    'O' 'O' 0.0106 0.0060
                         'International Tables Vol C Tables 4.2.6.8 and 6.1.1.4'
    'Pr' 'Pr' -0.2180 2.8214
                         'International Tables Vol C Tables 4.2.6.8 and 6.1.1.4'
_computing_data_collection     'APEX2 (Bruker, 2004)'
_computing_cell_refinement     'SAINT (Bruker, 2004)'
_computing_data_reduction     'SAINT (Bruker, 2004)'
_computing_structure_solution     'SHELXS97 (Sheldrick, 2008)'
_computing_structure_refinement     'SHELXL97 (Sheldrick, 2008)'
_computing_molecular_graphics     'SHELXTL (Sheldrick, 2008)'
_computing_publication_material     'SHELXTL (Sheldrick, 2008)'
loop_
    _atom_site_type_symbol
    _atom_site_label
    _atom_site_fract_x
    _atom_site_fract_y
    _atom_site_fract_z
    _atom_site_U_iso_or_equiv
    _atom_site_adp_type
    _atom_site_calc_flag
    _atom_site_refinement_flags
    _atom_site_occupancy
    _atom_site_disorder_assembly
    _atom_site_disorder_group
    Pr Pr1 0.35344(3) 0.35784(2) -0.10574(2) 0.01137(13) Uani d . 1 . .
    O O1 0.1245(4) 0.2800(3) 0.0551(3) 0.0171(6) Uani d . 1 . .
    O O1W 0.6206(5) 0.2207(4) 0.0136(4) 0.0286(8) Uani d D 1 . .
    H H1W 0.713(5) 0.260(5) 0.032(6) 0.034 Uiso d D 1 . .
    H H2W 0.626(7) 0.135(3) 0.051(6) 0.034 Uiso d D 1 . .
    O O2 -0.1348(4) 0.4123(3) 0.1093(3) 0.0187(7) Uani d . 1 . .
    O O3 0.5275(4) 0.4696(4) 0.2957(3) 0.0229(7) Uani d . 1 . .
    O O4 0.3620(4) 0.4864(3) 0.1165(3) 0.0169(6) Uani d . 1 . .
    O O5 0.3704(4) 0.0699(3) -0.1295(3) 0.0213(7) Uani d . 1 . .
    O O6 0.5234(4) 0.2005(3) -0.2842(3) 0.0222(7) Uani d . 1 . .
    N N1 -0.1290(5) 0.2444(4) 0.6358(4) 0.0197(8) Uani d D 1 . .
    H H1 -0.237(4) 0.219(6) 0.642(6) 0.024 Uiso d D 1 . .
    N N2 0.1301(5) 0.3045(4) 0.7108(4) 0.0183(8) Uani d . 1 . .
    C C1 0.0176(5) 0.3514(4) 0.1395(4) 0.0124(8) Uani d . 1 . .
    C C2 0.0663(5) 0.3516(4) 0.2883(4) 0.0128(8) Uani d . 1 . .
    C C3 -0.0669(6) 0.3032(5) 0.3815(5) 0.0179(9) Uani d . 1 . .
    H H3 -0.1780 0.2820 0.3522 0.021 Uiso calc R 1 . .
    C C4 -0.0292(5) 0.2876(5) 0.5200(5) 0.0158(9) Uani d . 1 . .
    C C5 0.1336(5) 0.3240(4) 0.5684(4) 0.0137(8) Uani d . 1 . .
    C C6 0.2660(5) 0.3744(4) 0.4746(4) 0.0138(8) Uani d . 1 . .
    H H6 0.3747 0.3995 0.5056 0.017 Uiso calc R 1 . .
    C C7 0.2352(5) 0.3872(4) 0.3345(4) 0.0121(8) Uani d . 1 . .
    C C8 0.3828(5) 0.4492(4) 0.2436(4) 0.0117(8) Uani d . 1 . .
    C C9 -0.0292(6) 0.2583(5) 0.7442(5) 0.0191(9) Uani d . 1 . .
    H H9 -0.0696 0.2371 0.8348 0.023 Uiso calc R 1 . .
    C C10 0.4743(7) 0.0768(5) -0.2356(6) 0.0304(9) Uani d U 1 . .
    C C11 0.5650(11) -0.0621(7) -0.2989(8) 0.0304(9) Uani d PU 0.75 . .
    H H11A 0.6777 -0.0907 -0.2569 0.046 Uiso calc PR 0.75 . .
    H H11B 0.5877 -0.0431 -0.3961 0.046 Uiso calc PR 0.75 . .
    H H11C 0.4876 -0.1412 -0.2840 0.046 Uiso calc PR 0.75 . .
    C C11' 0.477(3) -0.055(2) -0.332(2) 0.0304(9) Uani d PU 0.25 . .
    H H11D 0.5368 -0.1430 -0.2891 0.046 Uiso calc PR 0.25 . .
    H H11E 0.5413 -0.0309 -0.4178 0.046 Uiso calc PR 0.25 . .
    H H11F 0.3551 -0.0717 -0.3491 0.046 Uiso calc PR 0.25 . .
loop_
    _atom_site_aniso_label
    _atom_site_aniso_U_11
    _atom_site_aniso_U_22
    _atom_site_aniso_U_33
    _atom_site_aniso_U_12
    _atom_site_aniso_U_13
    _atom_site_aniso_U_23
    Pr1 0.01163(17) 0.01259(17) 0.00993(17) -0.00185(9) 0.00044(10) -0.00098(10)
    O1 0.0192(15) 0.0188(15) 0.0137(16) -0.0041(12) 0.0014(12) -0.0035(12)
    O1W 0.0286(18) 0.0164(16) 0.042(2) -0.0047(14) -0.0170(16) 0.0049(15)
    O2 0.0167(15) 0.0199(15) 0.0190(17) 0.0033(12) -0.0052(13) -0.0022(13)
    O3 0.0175(16) 0.0315(18) 0.0207(18) -0.0097(13) -0.0023(13) 0.0039(14)
    O4 0.0200(15) 0.0180(15) 0.0131(16) -0.0055(12) 0.0002(12) 0.0008(12)
    O5 0.0240(16) 0.0159(15) 0.0239(18) -0.0040(12) 0.0013(14) -0.0006(13)
    O6 0.0206(16) 0.0198(16) 0.0252(18) -0.0003(12) 0.0048(13) -0.0019(13)
    N1 0.0150(18) 0.029(2) 0.016(2) -0.0078(15) 0.0018(15) 0.0025(16)
    N2 0.0203(19) 0.0214(18) 0.0130(19) -0.0036(15) 0.0017(15) -0.0006(15)
    C1 0.0136(19) 0.0106(18) 0.013(2) -0.0035(15) 0.0002(16) 0.0017(16)
    C2 0.0128(19) 0.0126(19) 0.013(2) -0.0012(15) -0.0005(16) -0.0008(16)
    C3 0.014(2) 0.022(2) 0.018(2) -0.0019(17) -0.0023(17) -0.0015(18)
    C4 0.013(2) 0.019(2) 0.015(2) -0.0007(16) 0.0010(17) -0.0014(17)
    C5 0.015(2) 0.0135(19) 0.012(2) -0.0001(15) 0.0013(16) -0.0017(16)
    C6 0.0109(19) 0.0138(19) 0.017(2) -0.0015(15) 0.0002(16) -0.0017(17)
    C7 0.0126(19) 0.0108(18) 0.013(2) -0.0006(15) 0.0012(16) -0.0015(16)
    C8 0.015(2) 0.0105(18) 0.010(2) -0.0011(15) -0.0008(16) -0.0011(15)
    C9 0.022(2) 0.025(2) 0.010(2) -0.0049(18) 0.0024(17) 0.0032(18)
    C10 0.037(2) 0.0221(19) 0.031(2) 0.0040(18) 0.0026(19) -0.0054(17)
    C11 0.037(2) 0.0221(19) 0.031(2) 0.0040(18) 0.0026(19) -0.0054(17)
    C11' 0.037(2) 0.0221(19) 0.031(2) 0.0040(18) 0.0026(19) -0.0054(17)
_geom_special_details
;
 All esds (except the esd in the dihedral angle between two l.s. planes)
 are estimated using the full covariance matrix.  The cell esds are taken
 into account individually in the estimation of esds in distances, angles
 and torsion angles; correlations between esds in cell parameters are only
 used when they are defined by crystal symmetry.  An approximate (isotropic)
 treatment of cell esds is used for estimating esds involving l.s. planes.
;
loop_
    _geom_bond_atom_site_label_1
    _geom_bond_atom_site_label_2
    _geom_bond_site_symmetry_2
    _geom_bond_distance
    _geom_bond_publ_flag
    Pr1 O1 . 2.373(3) ?
    Pr1 O6 . 2.498(3) ?
    Pr1 O2 2_565 2.501(3) ?
    Pr1 O4 . 2.511(3) ?
    Pr1 O3 2_665 2.528(3) ?
    Pr1 O1W . 2.541(3) ?
    Pr1 N2 1_554 2.603(4) ?
    Pr1 O5 . 2.606(3) ?
    Pr1 O4 2_665 2.646(3) ?
    Pr1 C8 2_665 2.963(4) ?
    O1 C1 . 1.261(5) ?
    O1W H1W . 0.833(19) ?
    O1W H2W . 0.836(19) ?
    O2 C1 . 1.253(5) ?
    O2 Pr1 2_565 2.501(3) ?
    O3 C8 . 1.250(5) ?
    O3 Pr1 2_665 2.528(3) ?
    O4 C8 . 1.278(5) ?
    O4 Pr1 2_665 2.646(3) ?
    O5 C10 . 1.253(6) ?
    O6 C10 . 1.267(6) ?
    N1 C9 . 1.342(6) ?
    N1 C4 . 1.372(6) ?
    N1 H1 . 0.85(2) ?
    N2 C9 . 1.310(6) ?
    N2 C5 . 1.386(6) ?
    N2 Pr1 1_556 2.603(4) ?
    C1 C2 . 1.512(6) ?
    C2 C3 . 1.389(6) ?
    C2 C7 . 1.429(6) ?
    C3 C4 . 1.389(6) ?
    C3 H3 . 0.9300 ?
    C4 C5 . 1.399(6) ?
    C5 C6 . 1.394(6) ?
    C6 C7 . 1.393(6) ?
    C6 H6 . 0.9300 ?
    C7 C8 . 1.499(6) ?
    C8 Pr1 2_665 2.963(4) ?
    C9 H9 . 0.9300 ?
    C10 C11 . 1.503(8) ?
    C10 C11' . 1.55(2) ?
    C11 H11A . 0.9600 ?
    C11 H11B . 0.9600 ?
    C11 H11C . 0.9600 ?
    C11' H11D . 0.9600 ?
    C11' H11E . 0.9600 ?
    C11' H11F . 0.9600 ?
loop_
    _geom_angle_atom_site_label_1
    _geom_angle_atom_site_label_2
    _geom_angle_atom_site_label_3
    _geom_angle_site_symmetry_1
    _geom_angle_site_symmetry_3
    _geom_angle
    _geom_angle_publ_flag
    O1 Pr1 O6 . . 125.76(10) ?
    O1 Pr1 O2 . 2_565 79.97(10) ?
    O6 Pr1 O2 . 2_565 135.37(10) ?
    O1 Pr1 O4 . . 69.81(9) ?
    O6 Pr1 O4 . . 147.25(10) ?
    O2 Pr1 O4 2_565 . 70.88(10) ?
    O1 Pr1 O3 . 2_665 152.91(11) ?
    O6 Pr1 O3 . 2_665 72.06(11) ?
    O2 Pr1 O3 2_565 2_665 73.82(11) ?
    O4 Pr1 O3 . 2_665 106.94(10) ?
    O1 Pr1 O1W . . 96.60(11) ?
    O6 Pr1 O1W . . 74.37(12) ?
    O2 Pr1 O1W 2_565 . 145.00(11) ?
    O4 Pr1 O1W . . 75.25(11) ?
    O3 Pr1 O1W 2_665 . 108.74(11) ?
    O1 Pr1 N2 . 1_554 84.24(11) ?
    O6 Pr1 N2 . 1_554 71.46(11) ?
    O2 Pr1 N2 2_565 1_554 76.78(11) ?
    O4 Pr1 N2 . 1_554 141.25(11) ?
    O3 Pr1 N2 2_665 1_554 83.25(11) ?
    O1W Pr1 N2 . 1_554 137.92(11) ?
    O1 Pr1 O5 . . 75.84(10) ?
    O6 Pr1 O5 . . 50.87(10) ?
    O2 Pr1 O5 2_565 . 141.76(10) ?
    O4 Pr1 O5 . . 125.30(10) ?
    O3 Pr1 O5 2_665 . 122.16(11) ?
    O1W Pr1 O5 . . 67.81(10) ?
    N2 Pr1 O5 1_554 . 71.75(11) ?
    O1 Pr1 O4 . 2_665 139.88(10) ?
    O6 Pr1 O4 . 2_665 86.63(10) ?
    O2 Pr1 O4 2_565 2_665 92.78(10) ?
    O4 Pr1 O4 . 2_665 70.53(11) ?
    O3 Pr1 O4 2_665 2_665 49.85(9) ?
    O1W Pr1 O4 . 2_665 67.41(10) ?
    N2 Pr1 O4 1_554 2_665 132.75(10) ?
    O5 Pr1 O4 . 2_665 124.59(9) ?
    O1 Pr1 C8 . 2_665 159.06(10) ?
    O6 Pr1 C8 . 2_665 75.06(10) ?
    O2 Pr1 C8 2_565 2_665 85.58(10) ?
    O4 Pr1 C8 . 2_665 91.20(10) ?
    O3 Pr1 C8 2_665 2_665 24.71(10) ?
    O1W Pr1 C8 . 2_665 86.57(11) ?
    N2 Pr1 C8 1_554 2_665 107.21(11) ?
    O5 Pr1 C8 . 2_665 124.02(10) ?
    O4 Pr1 C8 2_665 2_665 25.55(10) ?
    C1 O1 Pr1 . . 131.7(3) ?
    Pr1 O1W H1W . . 124(3) ?
    Pr1 O1W H2W . . 127(3) ?
    H1W O1W H2W . . 108(3) ?
    C1 O2 Pr1 . 2_565 148.2(3) ?
    C8 O3 Pr1 . 2_665 97.5(2) ?
    C8 O4 Pr1 . . 137.6(3) ?
    C8 O4 Pr1 . 2_665 91.2(2) ?
    Pr1 O4 Pr1 . 2_665 109.47(11) ?
    C10 O5 Pr1 . . 91.6(3) ?
    C10 O6 Pr1 . . 96.4(3) ?
    C9 N1 C4 . . 107.0(4) ?
    C9 N1 H1 . . 125(4) ?
    C4 N1 H1 . . 128(4) ?
    C9 N2 C5 . . 104.1(4) ?
    C9 N2 Pr1 . 1_556 122.6(3) ?
    C5 N2 Pr1 . 1_556 133.1(3) ?
    O2 C1 O1 . . 123.2(4) ?
    O2 C1 C2 . . 117.7(4) ?
    O1 C1 C2 . . 118.8(3) ?
    C3 C2 C7 . . 120.7(4) ?
    C3 C2 C1 . . 113.5(4) ?
    C7 C2 C1 . . 125.7(4) ?
    C2 C3 C4 . . 118.0(4) ?
    C2 C3 H3 . . 121.0 ?
    C4 C3 H3 . . 121.0 ?
    N1 C4 C3 . . 132.5(4) ?
    N1 C4 C5 . . 104.9(4) ?
    C3 C4 C5 . . 122.5(4) ?
    N2 C5 C6 . . 130.8(4) ?
    N2 C5 C4 . . 109.9(4) ?
    C6 C5 C4 . . 119.3(4) ?
    C7 C6 C5 . . 119.8(4) ?
    C7 C6 H6 . . 120.1 ?
    C5 C6 H6 . . 120.1 ?
    C6 C7 C2 . . 119.7(4) ?
    C6 C7 C8 . . 115.3(3) ?
    C2 C7 C8 . . 124.8(4) ?
    O3 C8 O4 . . 119.5(4) ?
    O3 C8 C7 . . 118.6(4) ?
    O4 C8 C7 . . 121.9(3) ?
    O3 C8 Pr1 . 2_665 57.8(2) ?
    O4 C8 Pr1 . 2_665 63.2(2) ?
    C7 C8 Pr1 . 2_665 165.0(3) ?
    N2 C9 N1 . . 114.0(4) ?
    N2 C9 H9 . . 123.0 ?
    N1 C9 H9 . . 123.0 ?
    O5 C10 O6 . . 121.2(4) ?
    O5 C10 C11 . . 121.3(5) ?
    O6 C10 C11 . . 117.1(5) ?
    O5 C10 C11' . . 115.5(10) ?
    O6 C10 C11' . . 119.2(10) ?
    C10 C11 H11A . . 109.5 ?
    C10 C11 H11B . . 109.5 ?
    H11A C11 H11B . . 109.5 ?
    C10 C11 H11C . . 109.5 ?
    H11A C11 H11C . . 109.5 ?
    H11B C11 H11C . . 109.5 ?
    C10 C11' H11D . . 109.5 ?
    C10 C11' H11E . . 109.5 ?
    H11D C11' H11E . . 109.5 ?
    C10 C11' H11F . . 109.5 ?
    H11D C11' H11F . . 109.5 ?
    H11E C11' H11F . . 109.5 ?
loop_
    _geom_torsion_atom_site_label_1
    _geom_torsion_atom_site_label_2
    _geom_torsion_atom_site_label_3
    _geom_torsion_atom_site_label_4
    _geom_torsion_site_symmetry_1
    _geom_torsion_site_symmetry_2
    _geom_torsion_site_symmetry_3
    _geom_torsion_site_symmetry_4
    _geom_torsion
    _geom_torsion_publ_flag
    O6 Pr1 O1 C1 . . . . -171.8(3) ?
    O2 Pr1 O1 C1 2_565 . . . -32.1(3) ?
    O4 Pr1 O1 C1 . . . . 41.1(3) ?
    O3 Pr1 O1 C1 2_665 . . . -46.8(5) ?
    O1W Pr1 O1 C1 . . . . 112.7(4) ?
    N2 Pr1 O1 C1 1_554 . . . -109.6(4) ?
    O5 Pr1 O1 C1 . . . . 177.8(4) ?
    O4 Pr1 O1 C1 2_665 . . . 50.3(4) ?
    C8 Pr1 O1 C1 2_665 . . . 15.0(5) ?
    O1 Pr1 O4 C8 . . . . 58.8(4) ?
    O6 Pr1 O4 C8 . . . . -66.6(4) ?
    O2 Pr1 O4 C8 2_565 . . . 144.9(4) ?
    O3 Pr1 O4 C8 2_665 . . . -149.6(4) ?
    O1W Pr1 O4 C8 . . . . -44.1(4) ?
    N2 Pr1 O4 C8 1_554 . . . 109.9(4) ?
    O5 Pr1 O4 C8 . . . . 4.3(4) ?
    O4 Pr1 O4 C8 2_665 . . . -114.9(4) ?
    C8 Pr1 O4 C8 2_665 . . . -130.2(3) ?
    O1 Pr1 O4 Pr1 . . . 2_665 173.75(13) ?
    O6 Pr1 O4 Pr1 . . . 2_665 48.4(2) ?
    O2 Pr1 O4 Pr1 2_565 . . 2_665 -100.20(12) ?
    O3 Pr1 O4 Pr1 2_665 . . 2_665 -34.66(13) ?
    O1W Pr1 O4 Pr1 . . . 2_665 70.84(12) ?
    N2 Pr1 O4 Pr1 1_554 . . 2_665 -135.22(14) ?
    O5 Pr1 O4 Pr1 . . . 2_665 119.17(11) ?
    O4 Pr1 O4 Pr1 2_665 . . 2_665 0.0 ?
    C8 Pr1 O4 Pr1 2_665 . . 2_665 -15.29(12) ?
    O1 Pr1 O5 C10 . . . . 169.4(3) ?
    O6 Pr1 O5 C10 . . . . 0.2(3) ?
    O2 Pr1 O5 C10 2_565 . . . 117.0(3) ?
    O4 Pr1 O5 C10 . . . . -138.6(3) ?
    O3 Pr1 O5 C10 2_665 . . . 11.5(3) ?
    O1W Pr1 O5 C10 . . . . -87.3(3) ?
    N2 Pr1 O5 C10 1_554 . . . 80.8(3) ?
    O4 Pr1 O5 C10 2_665 . . . -49.0(3) ?
    C8 Pr1 O5 C10 2_665 . . . -18.0(3) ?
    O1 Pr1 O6 C10 . . . . -13.2(3) ?
    O2 Pr1 O6 C10 2_565 . . . -128.3(3) ?
    O4 Pr1 O6 C10 . . . . 96.2(3) ?
    O3 Pr1 O6 C10 2_665 . . . -170.2(3) ?
    O1W Pr1 O6 C10 . . . . 73.6(3) ?
    N2 Pr1 O6 C10 1_554 . . . -81.4(3) ?
    O5 Pr1 O6 C10 . . . . -0.2(3) ?
    O4 Pr1 O6 C10 2_665 . . . 141.1(3) ?
    C8 Pr1 O6 C10 2_665 . . . 164.2(3) ?
    Pr1 O2 C1 O1 2_565 . . . -128.3(5) ?
    Pr1 O2 C1 C2 2_565 . . . 57.8(7) ?
    Pr1 O1 C1 O2 . . . . 88.8(5) ?
    Pr1 O1 C1 C2 . . . . -97.4(4) ?
    O2 C1 C2 C3 . . . . 49.4(5) ?
    O1 C1 C2 C3 . . . . -124.8(4) ?
    O2 C1 C2 C7 . . . . -134.6(4) ?
    O1 C1 C2 C7 . . . . 51.3(6) ?
    C7 C2 C3 C4 . . . . -1.4(6) ?
    C1 C2 C3 C4 . . . . 174.8(4) ?
    C9 N1 C4 C3 . . . . -176.2(5) ?
    C9 N1 C4 C5 . . . . 1.1(5) ?
    C2 C3 C4 N1 . . . . 179.5(4) ?
    C2 C3 C4 C5 . . . . 2.5(6) ?
    C9 N2 C5 C6 . . . . 178.5(4) ?
    Pr1 N2 C5 C6 1_556 . . . 3.1(7) ?
    C9 N2 C5 C4 . . . . 0.0(5) ?
    Pr1 N2 C5 C4 1_556 . . . -175.3(3) ?
    N1 C4 C5 N2 . . . . -0.7(5) ?
    C3 C4 C5 N2 . . . . 177.0(4) ?
    N1 C4 C5 C6 . . . . -179.3(4) ?
    C3 C4 C5 C6 . . . . -1.7(6) ?
    N2 C5 C6 C7 . . . . -178.6(4) ?
    C4 C5 C6 C7 . . . . -0.3(6) ?
    C5 C6 C7 C2 . . . . 1.3(6) ?
    C5 C6 C7 C8 . . . . 177.3(4) ?
    C3 C2 C7 C6 . . . . -0.4(6) ?
    C1 C2 C7 C6 . . . . -176.2(4) ?
    C3 C2 C7 C8 . . . . -176.0(4) ?
    C1 C2 C7 C8 . . . . 8.2(6) ?
    Pr1 O3 C8 O4 2_665 . . . 14.5(4) ?
    Pr1 O3 C8 C7 2_665 . . . -163.1(3) ?
    Pr1 O4 C8 O3 . . . . 107.5(4) ?
    Pr1 O4 C8 O3 2_665 . . . -13.7(4) ?
    Pr1 O4 C8 C7 . . . . -75.0(5) ?
    Pr1 O4 C8 C7 2_665 . . . 163.8(3) ?
    Pr1 O4 C8 Pr1 . . . 2_665 121.2(3) ?
    C6 C7 C8 O3 . . . . 7.4(5) ?
    C2 C7 C8 O3 . . . . -176.9(4) ?
    C6 C7 C8 O4 . . . . -170.1(4) ?
    C2 C7 C8 O4 . . . . 5.6(6) ?
    C6 C7 C8 Pr1 . . . 2_665 -64.3(11) ?
    C2 C7 C8 Pr1 . . . 2_665 111.4(10) ?
    C5 N2 C9 N1 . . . . 0.7(5) ?
    Pr1 N2 C9 N1 1_556 . . . 176.7(3) ?
    C4 N1 C9 N2 . . . . -1.2(5) ?
    Pr1 O5 C10 O6 . . . . -0.4(5) ?
    Pr1 O5 C10 C11 . . . . 171.3(5) ?
    Pr1 O5 C10 C11' . . . . -157.3(10) ?
    Pr1 O6 C10 O5 . . . . 0.4(5) ?
    Pr1 O6 C10 C11 . . . . -171.7(5) ?
    Pr1 O6 C10 C11' . . . . 156.5(11) ?
loop_
    _geom_hbond_atom_site_label_D
    _geom_hbond_atom_site_label_H
    _geom_hbond_atom_site_label_A
    _geom_hbond_site_symmetry_A
    _geom_hbond_distance_DH
    _geom_hbond_distance_HA
    _geom_hbond_distance_DA
    _geom_hbond_angle_DHA
    N1 H1 O6 1_456 0.85(2) 1.90(3) 2.712(5) 159(5)
    O1W H1W O2 1_655 0.833(19) 2.06(3) 2.854(4) 159(6)
    O1W H2W O5 2_655 0.836(19) 1.959(19) 2.794(4) 176(5)
data_global
_journal_date_recd_electronic     2010-08-20
_journal_date_accepted     2010-09-15
_journal_name_full     'Acta Crystallographica, Section E'
_journal_year     2010
_journal_volume     66
_journal_issue     10
_journal_page_first     m1302
_journal_page_last     m1302
_journal_paper_category     QM
_journal_coeditor_code     PK2264
_publ_contact_author_name     'Xuan, Xu'
_publ_contact_author_address
;
School of Chemistry and Environment
South China Normal University
Guangzhou 510006
People's Republic of China
;
_publ_contact_author_email     xuxuan2004@yahoo.com.cn
_publ_contact_author_fax     '86 20 39310187'
_publ_contact_author_phone     '86 20 39310187'
_publ_section_title
;\
Poly[(acetato-\k^2^<i>O</i>,<i>O</i>')aqua(\m~4~-1<i>H</i>-benzimidazole-5,6-\
dicarboxylato-\k^5^<i>N</i>^3^:<i>O</i>^5^,<i>O</i>^5'^:<i>O</i>^5^,\
<i>O</i>^6^:<i>O</i>^6'^)praseodymium(III)]
;
loop_
    _publ_author_name
    _publ_author_footnote
    _publ_author_address
    'Zi-Yu Pan' .
;
School of Chemistry and Environment
South China Normal University
Guangzhou 510006
People's Republic of China
;
    'Jin-Hua Chen' .
;
School of Chemistry and Environment
South China Normal University
Guangzhou 510006
People's Republic of China
;
    'Jian-Fen Lin' .
;
School of Chemistry and Environment
South China Normal University
Guangzhou 510006
People's Republic of China
;
    'Xuan Xu' .
;
School of Chemistry and Environment
South China Normal University
Guangzhou 510006
People's Republic of China
;
    'Yi-Fan Luo' .
;
School of Chemistry and Environment
South China Normal University
Guangzhou 510006
People's Republic of China
;
