# Supplementary material for: Poly[(acetato-κ2 O,O′)aqua­(μ4-1H-benzimidazole-5,6-dicarboxyl­ato-κ5 N 3:O 5,O 5′:O 5,O 6:O 6′)praseodymium(III)]
Source: Acta Crystallogr Sect E Struct Rep Online. 2010 Sep 25;66(Pt 10):m1302. doi: 10.1107/S1600536810036986 (PMC2983355; doi:10.1107/S1600536810036986)
Supplement: Supplementary file 2 [file e-66-m1302-Isup2.hkl]

# 
# h,k,l, Fc-squared, Fo-squared, sigma(Fo-squared) and status flag 
# 
data_I
_shelx_title ' I         P -1                   P-1' 
_shelx_refln_list_code          4 
_shelx_F_calc_maximum      164.21 
_exptl_crystal_F_000       408.00 
_reflns_d_resolution_high  0.8348 
 
loop_ 
 _symmetry_equiv_pos_as_xyz 
 'x, y, z' 
 '-x, -y, -z' 
 
_cell_length_a     7.4284 
_cell_length_b     9.0109 
_cell_length_c     9.7239 
_cell_angle_alpha  87.075 
_cell_angle_beta   86.498 
_cell_angle_gamma  84.274 
 
_shelx_F_squared_multiplier     1.000 
 
loop_ 
 _refln_index_h 
 _refln_index_k 
 _refln_index_l 
 _refln_F_squared_calc 
 _refln_F_squared_meas 
 _refln_F_squared_sigma 
 _refln_observed_status 
   1   0   0     4081.87     3856.03    120.75 o 
   2   0   0      657.31      715.01     34.38 o 
   3   0   0     5393.86     5023.17    124.38 o 
   4   0   0     8675.10     8024.67    239.47 o 
   5   0   0        0.29        2.32      2.13 o 
   6   0   0     2479.65     2647.79     86.13 o 
   7   0   0     2824.82     2974.97    120.44 o 
   8   0   0     1978.53     2024.86     71.80 o 
  -8   1   0     2780.39     2752.58     93.05 o 
  -7   1   0      737.21      715.08     30.27 o 
  -6   1   0        1.32        0.62      2.63 o 
  -5   1   0     3777.47     3943.96    100.47 o 
  -4   1   0     6082.74     6209.18    154.66 o 
  -3   1   0     1384.96     1462.53     50.18 o 
  -2   1   0     1602.30     1578.08     40.62 o 
  -1   1   0     6825.45     7431.70    180.15 o 
   0   1   0    16463.20    14451.36    557.77 o 
   1   1   0     6422.90     6254.42    303.84 o 
   2   1   0     8256.50     6614.15    301.70 o 
   3   1   0     4529.77     3811.53    115.24 o 
   4   1   0      314.97      291.23     45.49 o 
   5   1   0     3679.87     3499.10    109.54 o 
   6   1   0     2898.55     2732.53     88.75 o 
   7   1   0     1276.78     1159.99     44.07 o 
   8   1   0      120.36      132.23     13.54 o 
  -8   2   0      899.08      886.78     37.28 o 
  -7   2   0        2.02        3.03      3.90 o 
  -6   2   0     2342.65     2259.65     74.71 o 
  -5   2   0     4391.02     4554.78    138.93 o 
  -4   2   0      663.66      690.92     21.26 o 
  -3   2   0     1116.86     1091.52     30.19 o 
  -2   2   0     5358.98     5076.24    148.25 o 
  -1   2   0    26963.83    26251.04   1320.16 o 
   0   2   0     3416.01     3343.43    150.04 o 
   1   2   0     1711.05     1634.61     53.33 o 
   2   2   0     7872.19     7247.59    238.76 o 
   3   2   0      238.95      245.44     11.11 o 
   4   2   0     3889.70     3568.52    110.03 o 
   5   2   0     3246.45     2955.49     93.76 o 
   6   2   0     1106.93     1064.16     39.62 o 
   7   2   0        5.91        6.66      5.77 o 
   8   2   0     2054.37     1823.27     65.69 o 
  -8   3   0        3.94        3.58      4.62 o 
  -7   3   0      852.05      815.42     71.82 o 
  -6   3   0     4183.79     4177.75    130.97 o 
  -5   3   0      120.81      127.04      8.02 o 
  -4   3   0     1014.62      950.15     28.19 o 
  -3   3   0     8313.24     8461.61    207.91 o 
  -2   3   0     9537.89    10026.65    245.34 o 
  -1   3   0     6211.73     6878.04    202.56 o 
   0   3   0    12285.51    13010.25    378.96 o 
   1   3   0     2516.65     2299.48     74.79 o 
   2   3   0     2786.88     2746.95     82.58 o 
   3   3   0     1776.55     1781.91     62.83 o 
   4   3   0     6775.72     6227.05    187.08 o 
   5   3   0      362.12      322.61     15.74 o 
   6   3   0       89.41       79.42      8.48 o 
   7   3   0     1502.27     1426.20     52.49 o 
   8   3   0     1176.54     1166.80     45.84 o 
  -7   4   0     1693.93     1901.43     66.87 o 
  -6   4   0      902.15      949.74     30.90 o 
  -5   4   0     1412.59     1371.24     40.08 o 
  -4   4   0     1455.24     1458.23     41.25 o 
  -3   4   0      728.63      707.20     22.02 o 
  -2   4   0       99.12      133.70      8.62 o 
  -1   4   0     8406.05     8932.66    263.72 o 
   0   4   0     3312.28     3394.31    103.76 o 
   1   4   0      341.56      465.47     21.23 o 
   2   4   0     4033.14     3976.77     99.91 o 
   3   4   0    10773.87    10223.00    250.40 o 
   4   4   0     1430.49     1412.48     47.84 o 
   5   4   0      828.90      828.97     31.92 o 
   6   4   0      684.82      641.23     37.85 o 
   7   4   0     1644.61     1503.94     55.08 o 
   8   4   0       27.26       17.11      6.14 o 
  -7   5   0      405.55      383.54     27.56 o 
  -6   5   0      595.70      580.16     26.66 o 
  -5   5   0     2136.59     2193.87     73.39 o 
  -4   5   0     1492.11     1537.75     91.38 o 
  -3   5   0      183.27      178.30     11.54 o 
  -2   5   0      759.16      711.65     27.78 o 
  -1   5   0     7636.55     7849.38    323.97 o 
   0   5   0        9.92      125.93     14.12 o 
   1   5   0     2192.05     2252.97     58.87 o 
   2   5   0     4203.82     4292.32    108.18 o 
   3   5   0     1444.07     1464.84     40.11 o 
   4   5   0     1448.05     1425.20     48.84 o 
   5   5   0     1772.64     1682.44     57.40 o 
   6   5   0     1271.54     1279.58     47.26 o 
   7   5   0        6.55        4.58      3.95 o 
   8   5   0      694.77      666.15     31.49 o 
  -6   6   0     2559.63     2617.65     96.59 o 
  -5   6   0      343.87      415.96     33.10 o 
  -4   6   0       49.39       52.93      9.65 o 
  -3   6   0     2183.61     2246.33    142.37 o 
  -2   6   0     3205.42     3362.92    106.54 o 
  -1   6   0      350.37      411.69     19.56 o 
   0   6   0      875.82     1005.37     36.97 o 
   1   6   0     4042.88     4095.31    232.16 o 
   2   6   0     1972.26     1965.91     64.27 o 
   3   6   0      942.68      970.34     40.49 o 
   4   6   0     3230.67     3221.86    101.56 o 
   5   6   0      454.12      456.81     21.41 o 
   6   6   0      136.68      143.01     14.48 o 
   7   6   0     2082.84     2009.55     70.62 o 
  -6   7   0      870.21      976.74     61.90 o 
  -5   7   0      416.94      442.12     24.22 o 
  -4   7   0     1346.65     1465.71     54.77 o 
  -3   7   0     2027.98     2084.12     72.04 o 
  -2   7   0      306.74      275.56     28.74 o 
  -1   7   0     4324.30     4551.61    141.54 o 
   0   7   0     6147.75     6417.31    194.59 o 
   1   7   0     3210.60     3243.38    124.91 o 
   2   7   0       11.10       13.35      4.57 o 
   3   7   0     5789.18     5547.15    227.04 o 
   4   7   0     1577.66     1459.39     69.49 o 
   5   7   0       35.34       44.26     10.36 o 
   6   7   0     1290.98     1399.05     69.65 o 
   7   7   0     3052.56     3278.21    145.00 o 
  -5   8   0     1235.86     1294.22     52.89 o 
  -4   8   0     1790.48     1822.05     67.33 o 
  -3   8   0      313.74      314.58     20.12 o 
  -2   8   0      252.88      256.52     17.64 o 
  -1   8   0     2246.15     2180.22     74.30 o 
   0   8   0      876.32      894.31     35.91 o 
   1   8   0      452.18      472.79     22.84 o 
   2   8   0     3169.37     3270.43    208.53 o 
   3   8   0     3607.30     3514.85    151.81 o 
   4   8   0       91.06       90.41     14.83 o 
   5   8   0      836.20      853.50     49.53 o 
   6   8   0     2519.72     2786.22    127.10 o 
  -4   9   0      230.18      236.24     20.05 o 
  -3   9   0      540.56      554.30     28.99 o 
  -2   9   0     1745.33     1708.04     62.66 o 
  -1   9   0     1074.85     1056.44     42.47 o 
   0   9   0        8.14        5.31     10.47 o 
   1   9   0     2233.51     2158.09     74.41 o 
   2   9   0     2296.02     2212.38     75.97 o 
   3   9   0       64.59       43.08     11.30 o 
   4   9   0     1714.61     1789.28     88.61 o 
   5   9   0     1428.01     1611.48     83.11 o 
  -2  10   0      888.00      876.55     61.67 o 
  -1  10   0       20.10       12.71      5.99 o 
   0  10   0     1352.83     1307.21     59.14 o 
   1  10   0     2528.66     2296.99    131.97 o 
   2  10   0      407.81      372.24     30.16 o 
   3  10   0      985.97      881.76     53.55 o 
   4  10   0     1554.41     1543.78     81.95 o 
  -3 -10   1        0.37       -0.47      7.06 o 
  -2 -10   1     1721.20     1789.82     89.31 o 
  -1 -10   1     1677.07     1682.84     62.19 o 
   0 -10   1      429.24      408.39     33.69 o 
   1 -10   1      625.37      636.26     31.03 o 
   2 -10   1     2037.06     1950.56     71.96 o 
  -5  -9   1     1945.12     1913.90     95.02 o 
  -4  -9   1      203.27      170.26     21.90 o 
  -3  -9   1      890.28      798.43     48.12 o 
  -2  -9   1     2436.49     2450.94    121.69 o 
  -1  -9   1     1182.46     1187.07     46.01 o 
   0  -9   1      115.60      129.22     12.86 o 
   1  -9   1     1469.95     1522.51     56.66 o 
   2  -9   1      465.82      457.26     42.53 o 
   3  -9   1        3.81        1.08      5.63 o 
   4  -9   1     1612.16     1554.60     62.14 o 
  -6  -8   1     1494.66     1582.66     80.29 o 
  -5  -8   1       94.61       81.46     15.30 o 
  -4  -8   1     1424.44     1513.80     75.35 o 
  -3  -8   1     1860.56     1725.50     82.77 o 
  -2  -8   1      304.36      321.41     24.97 o 
  -1  -8   1      215.36      236.59     15.87 o 
   0  -8   1     2850.84     2888.14     94.34 o 
   1  -8   1     2327.73     2309.70     78.50 o 
   2  -8   1       63.16       45.72      8.32 o 
   3  -8   1     1043.11     1080.51     73.51 o 
   4  -8   1     2204.33     2332.20     82.96 o 
   5  -8   1       99.37       87.11     18.13 o 
  -7  -7   1     1426.01     1554.49     77.91 o 
  -6  -7   1      116.01      117.25     16.48 o 
  -5  -7   1     3077.37     3096.68    134.71 o 
  -4  -7   1     2702.93     2683.06    117.58 o 
  -3  -7   1     1525.41     1529.21     72.34 o 
  -2  -7   1      482.96      446.19     20.98 o 
  -1  -7   1     2766.75     2724.16     88.07 o 
   0  -7   1     2159.14     2260.21     75.05 o 
   1  -7   1       56.26       52.31      8.14 o 
   2  -7   1     2760.97     2611.57     86.97 o 
   3  -7   1     3302.87     3365.84    109.53 o 
   4  -7   1      476.61      484.63     25.09 o 
   5  -7   1      674.24      656.27     40.08 o 
   6  -7   1     1622.94     1791.81     89.05 o 
  -7  -6   1        4.98       10.44      5.13 o 
  -6  -6   1      933.33      938.33     37.38 o 
  -5  -6   1     4203.05     4171.82    130.59 o 
  -4  -6   1      163.50      165.60     11.40 o 
  -3  -6   1       58.45       44.73      8.48 o 
  -2  -6   1     2225.37     2086.51     85.60 o 
  -1  -6   1      517.95      463.77     20.63 o 
   0  -6   1      315.53      339.10     17.07 o 
   1  -6   1     3264.97     3303.40    104.48 o 
   2  -6   1     3675.02     3863.24    161.20 o 
   3  -6   1      547.26      544.16     24.73 o 
   4  -6   1     1179.19     1215.81     95.51 o 
   5  -6   1     1970.53     2024.35     70.34 o 
   6  -6   1      457.71      496.93     33.46 o 
  -8  -5   1      196.17      177.78     15.46 o 
  -7  -5   1      557.74      504.50     24.47 o 
  -6  -5   1     3010.84     2838.83     92.91 o 
  -5  -5   1      363.29      316.61     34.52 o 
  -4  -5   1     1563.77     1538.26     52.11 o 
  -3  -5   1     3147.17     3220.42    100.36 o 
  -2  -5   1     3179.82     3247.14     83.35 o 
  -1  -5   1      181.11      178.47     29.46 o 
   0  -5   1     3351.68     3430.61    128.63 o 
   1  -5   1     5684.43     5671.22    142.19 o 
   2  -5   1     1354.11     1357.26     46.77 o 
   3  -5   1      506.15      487.52     33.01 o 
   4  -5   1     4080.21     4071.06    138.86 o 
   5  -5   1      761.77      763.23     31.46 o 
   6  -5   1       89.51      114.42     15.07 o 
   7  -5   1     1347.96     1476.43     72.71 o 
  -8  -4   1     1234.41     1124.17     45.28 o 
  -7  -4   1     1970.31     1817.03     70.36 o 
  -6  -4   1     2565.13     2382.52     99.30 o 
  -5  -4   1     1282.66     1267.24     44.91 o 
  -4  -4   1     4834.20     4686.93    143.25 o 
  -3  -4   1     3010.99     2932.90     91.20 o 
  -2  -4   1       33.61       38.22      4.63 o 
  -1  -4   1     3031.20     3053.33     77.75 o 
   0  -4   1     7871.84     8310.73    276.99 o 
   1  -4   1     1211.30     1231.24     54.92 o 
   2  -4   1     1066.62     1110.17     38.06 o 
   3  -4   1     3957.05     3762.58    114.92 o 
   4  -4   1     3671.84     3653.12    112.88 o 
   5  -4   1      215.19      264.34     14.54 o 
   6  -4   1     2062.38     2062.05     91.80 o 
   7  -4   1     1336.38     1284.16     63.28 o 
  -8  -3   1     2888.38     2463.94     84.29 o 
  -7  -3   1      330.94      327.01     35.45 o 
  -6  -3   1      517.73      444.67     20.76 o 
  -5  -3   1     6083.68     5457.23    206.36 o 
  -4  -3   1     2320.57     2141.88     68.90 o 
  -3  -3   1      564.97      610.30     22.51 o 
  -2  -3   1    16199.98    16419.40    480.10 o 
  -1  -3   1     6520.55     6793.12    201.52 o 
   0  -3   1     3672.79     4190.84    104.69 o 
   1  -3   1     2304.45     2401.90     80.41 o 
   2  -3   1    11712.92    12272.89    358.06 o 
   3  -3   1     2038.58     2171.50     67.97 o 
   4  -3   1      147.09      104.87      7.91 o 
   5  -3   1     5340.17     5074.45    204.26 o 
   6  -3   1     4117.98     3879.44    159.91 o 
   7  -3   1       75.54      102.88     13.18 o 
   8  -3   1      617.96      626.48     37.24 o 
  -8  -2   1      771.22      718.37     31.66 o 
  -7  -2   1      118.96      109.24     10.41 o 
  -6  -2   1     6000.71     5259.93    162.25 o 
  -5  -2   1     4289.42     3729.63    115.89 o 
  -4  -2   1       17.48       21.48      3.79 o 
  -3  -2   1     4574.08     4081.80    123.25 o 
  -2  -2   1    15450.04    14091.38    783.59 o 
  -1  -2   1     2377.58     2506.49    137.77 o 
   0  -2   1       98.99      116.65      6.62 o 
   1  -2   1     3272.61     3195.84    184.32 o 
   2  -2   1     5838.65     6043.46    177.26 o 
   3  -2   1       63.31       90.77      5.80 o 
   4  -2   1     6258.53     6628.19    199.62 o 
   5  -2   1     4644.86     4803.94    147.85 o 
   6  -2   1      894.54      909.42     34.98 o 
   7  -2   1      356.36      354.35     19.08 o 
   8  -2   1     1469.27     1514.44     72.26 o 
  -8  -1   1      295.13      340.55     19.94 o 
  -7  -1   1     1679.30     1576.30     56.15 o 
  -6  -1   1     7516.95     7017.52    278.87 o 
  -5  -1   1      206.34      192.31     11.85 o 
  -4  -1   1     2369.13     2277.47     58.69 o 
  -3  -1   1     6694.94     5434.65    276.13 o 
  -2  -1   1     1203.63     1218.88     38.52 o 
  -1  -1   1     1646.52     1722.43     52.15 o 
   0  -1   1    11527.98    12307.13    359.08 o 
   2  -1   1      209.41      250.30     10.13 o 
   3  -1   1     1934.98     1787.27     56.58 o 
   4  -1   1    10002.73    10148.50    300.30 o 
   5  -1   1      259.06      192.53     18.85 o 
   6  -1   1      821.29      800.75     31.56 o 
   7  -1   1     2145.33     2038.11     70.28 o 
   8  -1   1     1255.15     1273.21     79.90 o 
  -8   0   1     2566.76     2734.15    104.88 o 
  -7   0   1     2527.08     2565.31     85.32 o 
  -6   0   1      835.28      916.19     37.16 o 
  -5   0   1     4821.17     4613.93    141.56 o 
  -4   0   1    10196.64     9599.95    260.71 o 
  -3   0   1     4011.83     3587.17    130.04 o 
  -2   0   1      601.91      615.28     36.92 o 
  -1   0   1    13099.00    11338.99   1553.47 o 
   1   0   1     1300.35     1224.89     48.64 o 
   2   0   1     5815.30     5259.01    240.86 o 
   3   0   1    10717.78    10134.12    461.49 o 
   4   0   1     4961.75     5117.07    154.83 o 
   5   0   1     1424.11     1363.70     48.26 o 
   6   0   1     2936.65     2836.66     92.05 o 
   7   0   1     1440.67     1408.85     61.19 o 
   8   0   1       22.92       25.89      6.54 o 
  -8   1   1     1222.30     1291.76     49.50 o 
  -7   1   1      538.11      555.96     25.19 o 
  -6   1   1      742.67      784.17     40.22 o 
  -5   1   1     4332.24     4554.44    128.72 o 
  -4   1   1     1868.92     2000.77     55.67 o 
  -3   1   1     1105.69     1115.46     57.58 o 
  -2   1   1     2039.89     2054.88     52.22 o 
  -1   1   1     2383.60     2649.02     65.59 o 
   0   1   1      232.94      296.16      9.70 o 
   1   1   1     4970.70     5569.72    215.84 o 
   2   1   1     2913.41     2714.83     81.80 o 
   3   1   1     3366.14     3280.71     99.85 o 
   4   1   1      840.55      785.15     49.37 o 
   5   1   1     3063.54     2909.12     92.58 o 
   6   1   1      408.35      448.68     20.70 o 
   7   1   1      368.54      339.62     20.50 o 
   8   1   1     2198.44     2205.15     89.43 o 
  -8   2   1      257.84      262.04     17.28 o 
  -7   2   1       76.38       92.44     17.42 o 
  -6   2   1     2819.13     2943.65     94.68 o 
  -5   2   1      408.33      414.89     15.29 o 
  -4   2   1      738.46      796.52     24.09 o 
  -3   2   1     8200.29     8217.74    221.28 o 
  -2   2   1     7638.58     8004.82    196.39 o 
  -1   2   1      998.47     1245.24     32.26 o 
   0   2   1       88.45       84.23      3.91 o 
   1   2   1     8484.49     9055.52    293.71 o 
   2   2   1      298.68      263.56     10.77 o 
   3   2   1      415.47      335.45     14.05 o 
   4   2   1     6417.45     5821.03    246.03 o 
   5   2   1     1266.59     1100.58     39.47 o 
   6   2   1       32.24       33.87     17.86 o 
   7   2   1     2775.80     2495.73    135.12 o 
   8   2   1     1653.14     1588.84    113.89 o 
  -8   3   1      316.09      281.24     31.56 o 
  -7   3   1     2039.67     2153.60     73.57 o 
  -6   3   1     2188.81     2272.72     75.34 o 
  -5   3   1      702.70      700.79     31.97 o 
  -4   3   1     3752.14     3942.76    100.96 o 
  -3   3   1     3361.12     3525.80     89.95 o 
  -2   3   1     1630.21     1689.34     48.03 o 
  -1   3   1    10520.99    11057.18    270.03 o 
   0   3   1      461.59      426.89     21.49 o 
   1   3   1      675.83      675.49     22.62 o 
   2   3   1      120.91       86.64      7.65 o 
   3   3   1     7893.81     7704.50    220.86 o 
   4   3   1     2563.87     2383.24    119.57 o 
   5   3   1      311.18      312.01     30.40 o 
   6   3   1     1593.45     1512.24     53.46 o 
   7   3   1     3181.82     2813.22    112.34 o 
   8   3   1       62.79       45.79     14.01 o 
  -7   4   1      545.07      611.15     51.97 o 
  -6   4   1      281.66      292.12     13.80 o 
  -5   4   1     4089.53     4205.37    109.15 o 
  -4   4   1     1737.27     1863.31     51.22 o 
  -3   4   1      291.89      293.10     15.65 o 
  -2   4   1     6405.53     6390.09    158.93 o 
  -1   4   1     6560.50     6483.28    160.44 o 
   0   4   1      170.86      138.63      8.31 o 
   1   4   1     6085.92     6128.47    180.47 o 
   2   4   1     3257.04     3118.39     79.03 o 
   3   4   1     5568.18     5530.94    137.75 o 
   4   4   1     1130.67     1101.93     60.74 o 
   5   4   1     5282.78     5032.18    155.33 o 
   6   4   1     3933.17     3583.74    183.78 o 
   7   4   1      261.04      241.41     15.89 o 
   8   4   1     1121.94     1028.97     44.36 o 
  -7   5   1      102.98      100.06     14.83 o 
  -6   5   1     2487.13     2694.77     88.96 o 
  -5   5   1     2988.79     3154.40    110.67 o 
  -4   5   1       39.04       41.25      6.42 o 
  -3   5   1     1258.12     1323.96     46.25 o 
  -2   5   1     8471.67     8926.47    308.87 o 
  -1   5   1      194.96      260.40     13.61 o 
   0   5   1      579.45      533.70     21.77 o 
   1   5   1     7742.92     7287.90    215.26 o 
   2   5   1     2709.16     2460.21     76.64 o 
   3   5   1        0.38        1.77      1.88 o 
   4   5   1     3993.88     4068.36    125.75 o 
   5   5   1     3692.22     3748.77    118.24 o 
   6   5   1      904.25      915.64     36.17 o 
   7   5   1      878.97      845.11     35.42 o 
   8   5   1     1627.81     1815.99    105.59 o 
  -6   6   1     1824.88     2039.25     71.74 o 
  -5   6   1      134.23      118.68     11.97 o 
  -4   6   1     1152.33     1232.79     45.85 o 
  -3   6   1     3706.18     3835.83    120.70 o 
  -2   6   1     1093.99     1137.52     44.52 o 
  -1   6   1     3522.62     3607.41    112.52 o 
   0   6   1     4263.35     4187.10    128.64 o 
   1   6   1     4044.33     3878.50    119.84 o 
   2   6   1      299.73      335.21     16.19 o 
   3   6   1     3479.87     3498.84    107.92 o 
   4   6   1     2477.16     2387.74    103.13 o 
   5   6   1      710.78      685.05     28.44 o 
   6   6   1      892.84      901.07     36.34 o 
   7   6   1     3395.65     3224.88    106.34 o 
  -6   7   1       24.59       26.19      8.21 o 
  -5   7   1     1687.54     1767.58     64.68 o 
  -4   7   1     2462.07     2526.03    125.98 o 
  -3   7   1     3116.40     3109.79    101.50 o 
  -2   7   1     2721.30     2775.29    138.87 o 
  -1   7   1     4332.86     4315.87    134.31 o 
   0   7   1     3722.46     3727.48    116.86 o 
   1   7   1       93.55       78.85     14.83 o 
   2   7   1     2286.35     2300.79    116.12 o 
   3   7   1     5790.19     5942.72    241.88 o 
   4   7   1      589.16      621.68     36.07 o 
   5   7   1      101.72       78.87     12.95 o 
   6   7   1     3530.34     3598.57    155.44 o 
   7   7   1     1711.83     1894.29     90.96 o 
  -5   8   1     1945.17     2045.23     74.95 o 
  -4   8   1      364.01      381.95     24.03 o 
  -3   8   1        2.05        2.86      5.08 o 
  -2   8   1     5084.76     5075.28    158.56 o 
  -1   8   1      911.92      841.06     34.37 o 
   0   8   1       18.46       19.70      6.00 o 
   1   8   1     1257.92     1331.55     48.64 o 
   2   8   1     2840.39     2782.71    188.19 o 
   3   8   1      505.85      448.05     30.64 o 
   4   8   1      229.52      221.15     21.43 o 
   5   8   1     1618.39     1834.87     88.37 o 
   6   8   1     1079.66     1141.01     62.05 o 
  -4   9   1       65.02      103.24     14.48 o 
  -3   9   1     2974.47     2813.49    114.80 o 
  -2   9   1     1815.52     1762.10     63.74 o 
  -1   9   1      103.46       96.76     18.36 o 
   0   9   1      677.87      682.25     30.47 o 
   1   9   1     1728.64     1742.64     62.10 o 
   2   9   1      214.48      189.10     17.31 o 
   3   9   1      513.20      466.39     33.23 o 
   4   9   1     1296.63     1371.85     71.53 o 
   5   9   1     2251.16     2534.28    119.69 o 
  -2  10   1       58.40       48.75      9.59 o 
  -1  10   1      404.46      447.11     24.43 o 
   0  10   1     1656.96     1633.04     64.26 o 
   1  10   1      721.14      715.65     32.67 o 
   2  10   1      441.40      411.38     32.28 o 
   3  10   1      852.92      884.33     53.77 o 
   4  10   1      863.72      831.48     52.35 o 
  -3 -10   2     1120.98     1090.08     62.76 o 
  -2 -10   2     1619.74     1572.48     80.79 o 
  -1 -10   2     1133.39     1035.44     58.28 o 
   0 -10   2      576.76      507.89     35.59 o 
   1 -10   2     1713.03     1696.32     85.05 o 
  -5  -9   2      495.45      498.36     37.23 o 
  -4  -9   2      436.16      409.96     32.51 o 
  -3  -9   2     1663.81     1591.14     80.81 o 
  -2  -9   2      878.87      834.51     49.06 o 
  -1  -9   2       36.00       40.49     10.59 o 
   0  -9   2     1924.67     1759.05     84.65 o 
   1  -9   2     1402.27     1296.27     67.07 o 
   2  -9   2       34.47       20.24      9.65 o 
   3  -9   2      399.71      407.33     33.45 o 
  -6  -8   2      171.93      190.96     22.84 o 
  -5  -8   2      297.53      301.96     26.85 o 
  -4  -8   2     3422.28     3258.89    143.81 o 
  -3  -8   2      466.57      427.48     30.64 o 
  -2  -8   2        0.78       91.33     14.83 o 
  -1  -8   2     4168.85     4138.55    175.14 o 
   0  -8   2     2995.99     2906.34    127.39 o 
   1  -8   2      246.04      244.01     22.85 o 
   2  -8   2      597.04      506.12     34.65 o 
   3  -8   2     1599.39     1468.46     75.61 o 
   4  -8   2      608.01      704.76     45.73 o 
   5  -8   2      390.18      400.48     33.45 o 
  -6  -7   2      840.17      913.84     50.47 o 
  -5  -7   2     2563.93     2743.08    121.03 o 
  -4  -7   2     2868.39     3102.77    134.45 o 
  -3  -7   2      141.97      121.50     15.54 o 
  -2  -7   2     1820.10     1763.68     82.10 o 
  -1  -7   2     3860.58     3922.47    164.96 o 
   0  -7   2       36.73       28.48      8.24 o 
   1  -7   2     1966.62     1853.72     70.89 o 
   2  -7   2     3691.22     3653.41    152.76 o 
   3  -7   2     1428.81     1433.82     71.11 o 
   4  -7   2       99.29      103.12     16.48 o 
   5  -7   2     1413.44     1535.36     77.45 o 
   6  -7   2     1111.20     1275.00     68.66 o 
  -7  -6   2      422.46      398.58     40.76 o 
  -6  -6   2     1998.08     1994.63     69.04 o 
  -5  -6   2      856.28      857.44     34.19 o 
  -4  -6   2      283.86      291.20     15.66 o 
  -3  -6   2     1477.30     1489.35     51.05 o 
  -2  -6   2     5143.47     4835.60    198.34 o 
  -1  -6   2        8.78        3.77      4.24 o 
   0  -6   2     2477.99     2560.80    110.60 o 
   1  -6   2     2059.47     1863.26    132.46 o 
   2  -6   2      831.82      790.45     31.99 o 
   3  -6   2     1091.21     1028.99     52.18 o 
   4  -6   2     3833.70     3957.36    166.90 o 
   5  -6   2      929.92      946.95     50.96 o 
   6  -6   2       50.01       36.49     10.36 o 
  -7  -5   2     2263.38     2195.83     98.43 o 
  -6  -5   2     1564.55     1564.08     77.98 o 
  -5  -5   2        0.40        2.06      3.11 o 
  -4  -5   2     4871.35     4733.04    145.76 o 
  -3  -5   2     2370.49     2321.41     74.38 o 
  -2  -5   2     3763.53     4097.89    126.25 o 
  -1  -5   2     3666.87     3893.67    119.76 o 
   0  -5   2     6269.98     6702.08    256.03 o 
   1  -5   2      734.15      752.51     27.78 o 
   2  -5   2        9.59        5.88      4.24 o 
   3  -5   2     4424.50     4433.85    180.91 o 
   4  -5   2     3120.89     3081.61    130.14 o 
   5  -5   2        5.26        6.59      4.94 o 
   6  -5   2      495.05      476.03     30.64 o 
   7  -5   2     1475.66     1490.03     73.44 o 
  -8  -4   2     2645.53     2634.33     90.27 o 
  -7  -4   2     2349.24     2294.98     78.25 o 
  -6  -4   2        0.16        0.57      3.06 o 
  -5  -4   2     1342.51     1277.01     63.57 o 
  -4  -4   2     3835.67     3765.78    117.88 o 
  -3  -4   2      252.79      252.53     12.49 o 
  -2  -4   2     2922.52     2964.69     93.88 o 
  -1  -4   2    12915.50    12957.74    383.24 o 
   0  -4   2     4611.23     4951.42    167.32 o 
   1  -4   2      160.68      142.67      8.48 o 
   2  -4   2     4669.17     4437.77    178.15 o 
   3  -4   2     4459.53     4530.23    182.43 o 
   4  -4   2      110.74       85.94     10.60 o 
   5  -4   2      947.28      937.40     46.73 o 
   6  -4   2     2045.45     2035.81     91.09 o 
   7  -4   2      291.32      274.17     21.67 o 
  -8  -3   2     1138.93     1023.29     41.29 o 
  -7  -3   2       66.68       78.39      9.30 o 
  -6  -3   2     2578.25     2273.19    109.04 o 
  -5  -3   2     3398.73     3234.49    102.21 o 
  -4  -3   2      182.35      174.67     10.23 o 
  -3  -3   2     1230.74     1067.64     36.38 o 
  -2  -3   2    16166.47    16388.78    912.93 o 
  -1  -3   2     2993.43     3123.53     95.86 o 
   0  -3   2     1374.24     1586.26     76.87 o 
   1  -3   2     6816.15     6918.26    271.25 o 
   2  -3   2     9731.62     9750.53    380.02 o 
   3  -3   2       48.13       80.52      8.48 o 
   4  -3   2     3565.25     3496.58    142.71 o 
   5  -3   2     4507.06     4139.68    168.88 o 
   6  -3   2     1754.48     1560.45     70.94 o 
   7  -3   2      365.16      367.51     24.97 o 
   8  -3   2     1738.31     1799.61     84.35 o 
  -8  -2   2      158.71      193.33     14.56 o 
  -7  -2   2     2360.57     2159.64     91.27 o 
  -6  -2   2     1818.81     1640.91     56.55 o 
  -5  -2   2      908.59      811.48     30.42 o 
  -4  -2   2      404.73      360.93     15.74 o 
  -3  -2   2     5224.90     4738.37    191.26 o 
  -2  -2   2    10931.57    10373.51    584.22 o 
  -1  -2   2       15.54       25.86      4.83 o 
   0  -2   2     1670.12     1862.45     58.11 o 
   1  -2   2     5012.00     4648.77    182.19 o 
   2  -2   2     1429.05     1537.83     63.82 o 
   3  -2   2     3685.95     3583.48    143.56 o 
   4  -2   2     1520.53     1391.17     60.60 o 
   5  -2   2      745.29      751.22     37.28 o 
   6  -2   2      273.76      246.87     18.14 o 
   7  -2   2     3284.35     3066.68    130.73 o 
   8  -2   2      662.57      669.70     39.13 o 
  -8  -1   2      459.40      460.79     23.71 o 
  -7  -1   2     2944.51     2888.26     94.80 o 
  -6  -1   2       52.12       49.40      6.51 o 
  -5  -1   2     1094.44      961.92     34.76 o 
  -4  -1   2     3658.00     3329.71    180.76 o 
  -3  -1   2     7102.22     6526.84    311.70 o 
  -2  -1   2      103.45      150.12      7.54 o 
  -1  -1   2    11741.71    11969.32    461.37 o 
   0  -1   2     4846.93     5065.73    180.08 o 
   1  -1   2     2816.84     2820.15    110.82 o 
   2  -1   2     2527.44     2455.22     98.30 o 
   3  -1   2     7342.35     7265.85    284.04 o 
   4  -1   2      423.35      389.74     20.98 o 
   5  -1   2      351.30      288.68     18.15 o 
   6  -1   2     2787.14     2680.65    113.17 o 
   7  -1   2     3053.37     3014.82    128.08 o 
   8  -1   2       20.68        9.42      6.12 o 
  -8   0   2     2119.25     2094.93    119.67 o 
  -7   0   2       51.43       45.06     15.77 o 
  -6   0   2     1001.58     1064.35     39.34 o 
  -5   0   2     5188.67     5174.36    157.85 o 
  -4   0   2     4267.99     4175.52    105.32 o 
  -3   0   2      282.52      374.59     23.71 o 
  -2   0   2     2388.42     2307.34     96.71 o 
  -1   0   2     6424.09     6023.93    361.17 o 
   0   0   2       80.01       79.87      4.01 o 
   1   0   2    11798.38    13467.46    518.89 o 
   2   0   2    20871.44    22259.93    857.15 o 
   3   0   2     4354.89     4260.77    168.49 o 
   4   0   2       46.93       45.20      6.36 o 
   5   0   2     3298.73     3327.89    105.12 o 
   6   0   2     2017.86     1960.46     66.78 o 
   7   0   2        5.38        4.47      4.24 o 
   8   0   2      843.56      935.32     49.53 o 
  -8   1   2      759.38      733.98     54.94 o 
  -7   1   2     1871.41     1913.60    108.66 o 
  -6   1   2      801.13      812.08     31.58 o 
  -5   1   2      957.31      987.38     35.60 o 
  -4   1   2        6.69        9.48      4.90 o 
  -3   1   2     4394.71     4801.94    119.50 o 
  -2   1   2     2347.56     2407.36     63.96 o 
  -1   1   2      128.67      126.66      5.18 o 
   0   1   2     1162.51     1272.43     38.67 o 
   1   1   2    10845.50    11366.40    437.98 o 
   2   1   2      106.36       84.56      6.12 o 
   3   1   2     5989.47     6027.93    236.08 o 
   4   1   2     3173.25     2731.26    100.63 o 
   5   1   2     3706.26     3425.10    107.97 o 
   6   1   2        2.83        5.48      3.11 o 
   7   1   2     3357.95     3224.24    106.08 o 
   8   1   2     1076.29      991.05     51.91 o 
  -8   2   2      369.34      433.69     38.87 o 
  -7   2   2     3893.51     4136.80    206.70 o 
  -6   2   2      520.94      585.00     75.90 o 
  -5   2   2       10.67       11.96      4.10 o 
  -4   2   2     2849.55     2965.34     76.92 o 
  -3   2   2     6020.19     6352.46    157.63 o 
  -2   2   2      531.94      513.15     17.23 o 
  -1   2   2     5644.43     5969.87    146.65 o 
   0   2   2    10797.54    11349.28    333.54 o 
   1   2   2    10061.58    11182.10    431.78 o 
   2   2   2     1120.47     1200.85     50.24 o 
   3   2   2     6404.97     5985.90    234.67 o 
   4   2   2     2804.89     2405.74    164.59 o 
   5   2   2      164.71      156.26     10.48 o 
   6   2   2     1502.75     1411.29     93.73 o 
   7   2   2     3267.73     3192.16    104.86 o 
   8   2   2      218.82      255.05     20.49 o 
  -8   3   2     3097.52     3048.62    161.35 o 
  -7   3   2     1183.62     1224.77     74.35 o 
  -6   3   2       19.92       16.98      8.59 o 
  -5   3   2     1739.13     1904.80     62.75 o 
  -4   3   2     2731.45     2926.89     76.71 o 
  -3   3   2       29.47       41.84      7.48 o 
  -2   3   2     4941.63     5318.55    132.44 o 
  -1   3   2    15484.34    16507.92    462.46 o 
   0   3   2    10789.38    11505.81    280.89 o 
   1   3   2        2.70        2.46      1.41 o 
   2   3   2     7794.30     8522.83    331.11 o 
   3   3   2     3419.41     3312.63    133.33 o 
   4   3   2       61.95       49.19      9.54 o 
   5   3   2     2666.34     2567.21     83.14 o 
   6   3   2     4154.38     3871.12    123.01 o 
   7   3   2      594.64      572.81     26.73 o 
   8   3   2      157.06      139.87     15.78 o 
  -7   4   2      679.93      724.91     50.92 o 
  -6   4   2     1974.66     2140.80     88.34 o 
  -5   4   2     4327.11     4608.30    135.33 o 
  -4   4   2      112.13      117.73      7.61 o 
  -3   4   2     1999.05     1979.29     64.16 o 
  -2   4   2     6335.17     6368.34    158.72 o 
  -1   4   2     4241.00     4445.94    111.39 o 
   0   4   2     1176.17     1287.60     34.34 o 
   1   4   2    11052.14    11247.02    330.51 o 
   2   4   2     6818.33     7002.15    215.03 o 
   3   4   2        1.26        3.06      1.66 o 
   4   4   2     4694.47     4613.72    185.61 o 
   5   4   2     7175.77     6869.56    209.48 o 
   6   4   2     1993.25     1884.72     65.04 o 
   7   4   2      207.67      178.12     31.79 o 
   8   4   2     1570.68     1430.15     61.06 o 
  -6   5   2     1425.59     1647.53     91.16 o 
  -5   5   2     1011.85     1170.36     43.32 o 
  -4   5   2     1434.88     1579.59     81.89 o 
  -3   5   2     4294.61     4378.20    134.40 o 
  -2   5   2     2997.14     2984.58    167.81 o 
  -1   5   2     1137.76     1214.04     41.83 o 
   0   5   2     4188.37     4128.62    143.83 o 
   1   5   2     5790.26     5851.01    173.50 o 
   2   5   2       99.46       98.97      7.24 o 
   3   5   2      939.59      899.12     38.02 o 
   4   5   2     3910.54     4141.23    168.71 o 
   5   5   2     1265.92     1249.43     59.06 o 
   6   5   2      338.89      316.41     40.99 o 
   7   5   2     1256.85     1247.66     61.85 o 
   8   5   2     1141.12     1184.05     61.82 o 
  -6   6   2      221.36      278.83     30.38 o 
  -5   6   2      472.07      518.33     24.91 o 
  -4   6   2     3083.41     3231.40    104.03 o 
  -3   6   2     2492.48     2509.47     82.46 o 
  -2   6   2        0.52        3.95      3.85 o 
  -1   6   2     1946.97     1939.13    130.53 o 
   0   6   2     4989.61     4683.21    142.64 o 
   1   6   2     1470.91     1368.25     67.30 o 
   2   6   2     2722.59     2752.48     89.78 o 
   3   6   2     3746.73     3544.91    108.95 o 
   4   6   2     1741.79     1796.27     80.43 o 
   5   6   2       12.25       18.83      6.36 o 
   6   6   2     2077.23     2204.89     99.36 o 
   7   6   2     1095.42     1121.77     57.57 o 
  -5   7   2     2481.44     2592.39    135.39 o 
  -4   7   2     1158.98     1132.33     44.45 o 
  -3   7   2       10.43        0.09      4.35 o 
  -2   7   2     1059.83     1124.64     42.45 o 
  -1   7   2     4125.41     4124.35    383.03 o 
   0   7   2       50.65       41.71      7.07 o 
   1   7   2     1204.38     1097.28     40.50 o 
   2   7   2     6790.52     6116.23    184.48 o 
   3   7   2     2657.99     2498.06     98.89 o 
   4   7   2       13.39       18.83      6.83 o 
   5   7   2     1100.60     1069.19     55.23 o 
   6   7   2     1017.66     1066.67     56.86 o 
   7   7   2       39.43       27.07      9.18 o 
  -5   8   2      708.92      749.64     54.22 o 
  -4   8   2       74.55       72.04     16.95 o 
  -3   8   2     1002.92     1001.58     52.14 o 
  -2   8   2     1120.87     1123.77     43.58 o 
  -1   8   2      858.97      786.56     32.79 o 
   0   8   2      595.79      604.50     51.51 o 
   1   8   2     1580.61     1443.79     52.13 o 
   2   8   2      328.76      347.94     18.84 o 
   3   8   2      327.55      276.81     22.62 o 
   4   8   2     2248.38     2306.65    105.08 o 
   5   8   2      929.43     1191.71     62.98 o 
   6   8   2       33.00       27.31     10.12 o 
  -3   9   2      763.38      819.78     36.23 o 
  -2   9   2      298.46      286.70     19.19 o 
  -1   9   2      598.25      549.52     26.59 o 
   0   9   2     1974.97     1937.69     67.89 o 
   1   9   2     1696.71     1640.47     59.08 o 
   2   9   2      170.04      154.05     13.63 o 
   3   9   2     1153.96     1086.17     59.24 o 
   4   9   2     1308.58     1259.02     66.81 o 
   5   9   2        1.46        1.41      6.59 o 
  -2  10   2      196.65      211.15     17.31 o 
  -1  10   2     2085.36     1985.07     70.93 o 
   0  10   2      886.17      834.32     36.46 o 
   1  10   2        3.09        3.76      5.32 o 
   2  10   2     1826.22     1761.10     87.68 o 
   3  10   2      983.60     1018.56     58.97 o 
   4  10   2       13.38       21.18     10.12 o 
  -2 -10   3     1043.25     1143.45     63.93 o 
  -1 -10   3        0.52       16.95      8.94 o 
   0 -10   3      982.97      877.24     51.66 o 
   1 -10   3     1891.72     1761.85     88.39 o 
  -4  -9   3     1366.27     1475.51     77.67 o 
  -3  -9   3      526.44      566.06     39.36 o 
  -2  -9   3        1.55       49.67     12.95 o 
  -1  -9   3      934.73      904.42     51.43 o 
   0  -9   3     2200.36     2107.30     98.89 o 
   1  -9   3      299.08      239.78     24.03 o 
   2  -9   3      236.19      246.34     25.67 o 
   3  -9   3      425.58      518.55     39.58 o 
  -5  -8   3     1327.23     1347.28     69.88 o 
  -4  -8   3     2501.71     2461.04    113.40 o 
  -3  -8   3       20.32       21.19      8.71 o 
  -2  -8   3     1092.46     1080.77     57.59 o 
  -1  -8   3     1757.93     1789.59     84.64 o 
   0  -8   3      923.64      946.34     51.43 o 
   1  -8   3     1223.61     1119.13     59.03 o 
   2  -8   3     2392.79     2321.32    108.19 o 
   3  -8   3      830.51      920.23     54.01 o 
   4  -8   3       75.82       78.87     16.24 o 
  -6  -7   3     1742.91     1929.76     91.21 o 
  -5  -7   3     1551.82     1730.94     81.98 o 
  -4  -7   3        4.01        6.83      5.65 o 
  -3  -7   3     2387.06     2303.76    103.98 o 
  -2  -7   3     3803.08     3759.34    159.83 o 
  -1  -7   3      926.31      911.42     48.38 o 
   0  -7   3      311.12      299.90     22.85 o 
   1  -7   3     2886.94     2637.15    116.73 o 
   2  -7   3     1062.54     1085.82     57.12 o 
   3  -7   3       30.14       37.66     10.12 o 
   4  -7   3     1399.97     1548.06     77.23 o 
   5  -7   3     1266.42     1331.06     69.63 o 
  -7  -6   3     1243.21     1318.50     58.53 o 
  -6  -6   3     1013.53     1003.88     78.33 o 
  -5  -6   3       14.15       16.53      6.83 o 
  -4  -6   3     3102.17     3250.33    104.01 o 
  -3  -6   3     3393.25     3457.91    109.65 o 
  -2  -6   3      696.57      772.28     41.52 o 
  -1  -6   3      436.62      447.61     28.05 o 
   0  -6   3     4181.92     4211.63    174.58 o 
   1  -6   3      556.51      532.88     32.07 o 
   2  -6   3      422.60      441.18     28.52 o 
   3  -6   3     3135.57     3089.97    132.72 o 
   4  -6   3     3081.85     3121.11    134.99 o 
   5  -6   3       84.47       93.23     14.83 o 
   6  -6   3      653.54      701.98     42.43 o 
  -7  -5   3     2512.81     2553.12     86.49 o 
  -6  -5   3      373.51      365.49     19.36 o 
  -5  -5   3     1993.88     1968.10     87.20 o 
  -4  -5   3     3162.96     3185.22    163.79 o 
  -3  -5   3     1442.57     1514.12     51.82 o 
  -2  -5   3      420.92      486.97     21.01 o 
  -1  -5   3     4777.30     4978.00    156.45 o 
   0  -5   3     4047.14     4461.32    146.88 o 
   1  -5   3        5.46        6.34      3.22 o 
   2  -5   3     1778.68     1685.30     75.05 o 
   3  -5   3     4484.80     4386.11    179.65 o 
   4  -5   3      535.82      496.45     29.70 o 
   5  -5   3      599.59      576.15     33.95 o 
   6  -5   3     1531.48     1414.48     68.98 o 
   7  -5   3      909.83      833.70     47.64 o 
  -8  -4   3     1176.30     1096.08     74.80 o 
  -7  -4   3      113.03      113.17     11.05 o 
  -6  -4   3     1304.86     1243.15     45.94 o 
  -5  -4   3     6442.32     6250.17    191.28 o 
  -4  -4   3     1328.16     1304.50     85.45 o 
  -3  -4   3      317.32      336.20     15.54 o 
  -2  -4   3     2811.34     2903.90     91.27 o 
  -1  -4   3     5536.52     5627.91    225.46 o 
   0  -4   3      305.08      362.88     29.58 o 
   1  -4   3     4438.88     4528.91    138.09 o 
   2  -4   3     4458.57     4292.27    173.01 o 
   3  -4   3     1237.21     1191.52     54.60 o 
   4  -4   3     1177.14     1024.24     49.13 o 
   5  -4   3     3806.64     3613.64    150.53 o 
   6  -4   3      919.34      885.85     46.47 o 
   7  -4   3       13.61        5.41      5.65 o 
  -8  -3   3       98.35       75.57     19.31 o 
  -7  -3   3     1210.68     1140.37     54.53 o 
  -6  -3   3     3891.04     3476.73    110.95 o 
  -5  -3   3      845.94      832.01     31.94 o 
  -4  -3   3      178.47      162.90     10.25 o 
  -3  -3   3     7421.85     7099.81    212.57 o 
  -2  -3   3     1428.98     1341.78     48.44 o 
  -1  -3   3       59.52       61.19      5.94 o 
   0  -3   3     8418.92     8993.60    268.14 o 
   1  -3   3    11715.14    12047.05    356.47 o 
   2  -3   3     2224.65     2140.02     88.63 o 
   3  -3   3     1537.91     1527.44     66.05 o 
   4  -3   3     3191.10     3219.11    132.71 o 
   5  -3   3     2449.77     2392.00    102.17 o 
   6  -3   3       61.89       51.09      9.18 o 
   7  -3   3     1528.35     1492.18     70.87 o 
   8  -3   3     1990.19     1868.80     87.70 o 
  -8  -2   3       89.71       89.93     20.48 o 
  -7  -2   3     2069.66     1813.93    105.74 o 
  -6  -2   3     1656.81     1500.89     52.57 o 
  -5  -2   3      894.04      844.33     57.36 o 
  -4  -2   3     1039.02      910.15     41.58 o 
  -3  -2   3     4733.05     4489.34    135.85 o 
  -2  -2   3       19.65       23.14      5.41 o 
  -1  -2   3     6424.27     6695.85    199.32 o 
   0  -2   3     2557.48     2656.89     81.58 o 
   1  -2   3     3789.51     3667.99    144.93 o 
   2  -2   3       58.90       29.90      4.47 o 
   3  -2   3     4125.76     3796.15    152.01 o 
   4  -2   3      271.37      233.02     15.31 o 
   5  -2   3      168.67      183.22     14.13 o 
   6  -2   3     1688.45     1681.38     75.66 o 
   7  -2   3     2956.82     3031.39    129.90 o 
   8  -2   3      111.52       81.70     13.18 o 
  -8  -1   3     1351.68     1329.15     85.70 o 
  -7  -1   3     1290.40     1255.69     79.10 o 
  -6  -1   3      413.05      413.76     19.16 o 
  -5  -1   3     4274.69     4056.53    125.78 o 
  -4  -1   3     3834.07     3866.34    200.53 o 
  -3  -1   3        0.25        1.18      1.34 o 
  -2  -1   3     3002.11     2717.99     83.02 o 
  -1  -1   3    11801.27    11552.70    994.47 o 
   0  -1   3       97.98       97.06     12.25 o 
   1  -1   3     1468.27     1348.00     54.89 o 
   2  -1   3     9874.02     9807.93    380.60 o 
   3  -1   3     4544.72     4462.97    176.99 o 
   4  -1   3       10.72        7.06      3.30 o 
   5  -1   3     3036.65     2956.15    122.39 o 
   6  -1   3     2300.03     2269.55     98.07 o 
   7  -1   3      722.57      666.37     37.26 o 
   8  -1   3      735.71      705.18     40.79 o 
  -8   0   3      480.50      625.60     51.13 o 
  -7   0   3       79.00       78.63     18.13 o 
  -6   0   3     4803.84     5053.83    160.96 o 
  -5   0   3     1747.30     1701.63     56.78 o 
  -4   0   3      193.82      206.28     17.14 o 
  -3   0   3    10778.24    10825.87    469.52 o 
  -2   0   3    10555.53     9874.91    514.21 o 
  -1   0   3     3883.16     3521.70    105.55 o 
   0   0   3      125.70      114.29      8.72 o 
   1   0   3     7975.05     8131.79    314.48 o 
   2   0   3     4161.23     4027.70    158.59 o 
   3   0   3      508.91      518.61     25.01 o 
   4   0   3     3957.54     4104.49    164.65 o 
   5   0   3     5354.17     5374.72    215.53 o 
   6   0   3      513.17      606.04     33.00 o 
   7   0   3      513.46      482.92     29.70 o 
   8   0   3     1822.31     1735.74     81.78 o 
  -8   1   3      141.68      135.15     24.49 o 
  -7   1   3     1810.22     1832.61    104.02 o 
  -6   1   3     2168.37     2223.13    119.09 o 
  -5   1   3        0.60        1.26      2.38 o 
  -4   1   3     3131.59     3326.07     84.86 o 
  -3   1   3     8340.12     9012.55    220.27 o 
  -2   1   3      216.58      169.95      7.24 o 
  -1   1   3     3277.10     3272.41    154.26 o 
   0   1   3     4741.56     4513.85    133.89 o 
   1   1   3     4485.40     4299.89    167.31 o 
   2   1   3     3740.12     4206.10    165.40 o 
   3   1   3     7547.73     8115.17    316.68 o 
   4   1   3     6707.23     6949.51    273.80 o 
   5   1   3      995.95     1012.85     47.23 o 
   6   1   3     1214.70     1301.19     60.70 o 
   7   1   3     2042.11     2174.73     96.76 o 
   8   1   3      657.83      739.49     42.43 o 
  -8   2   3     1794.68     1784.91    104.44 o 
  -7   2   3     4016.79     4171.05    209.09 o 
  -6   2   3       68.00       62.62     14.36 o 
  -5   2   3      394.90      389.60     15.03 o 
  -4   2   3     8013.24     8771.39    216.72 o 
  -3   2   3     1824.98     1929.63     50.57 o 
  -2   2   3     2981.31     3221.50     82.62 o 
  -1   2   3     7539.56     7321.71    216.46 o 
   0   2   3    10425.10    10897.11    319.44 o 
   1   2   3     1623.41     1891.76     75.82 o 
   2   2   3     7974.99     7864.54    305.99 o 
   3   2   3     4551.03     4397.76    174.58 o 
   4   2   3     1882.88     1819.61     77.04 o 
   5   2   3      256.44      274.92     18.14 o 
   6   2   3     3623.83     3714.51    153.84 o 
   7   2   3      940.86      872.49     45.30 o 
   8   2   3       16.33        7.53      5.41 o 
  -7   3   3      511.92      501.01     40.06 o 
  -6   3   3     2295.09     2250.50    118.61 o 
  -5   3   3     3793.59     3945.43    137.27 o 
  -4   3   3     3743.98     4082.45    104.57 o 
  -3   3   3      543.45      568.58     17.80 o 
  -2   3   3     6959.46     7340.40    181.00 o 
  -1   3   3     4088.82     4140.01    111.67 o 
   0   3   3      190.91      243.84      8.53 o 
   1   3   3     4916.01     5094.06    199.31 o 
   2   3   3     7993.15     8584.28    334.45 o 
   3   3   3     1959.00     2165.68     89.69 o 
   4   3   3      809.18      732.50     35.17 o 
   5   3   3     3788.55     3632.69    149.08 o 
   6   3   3     1326.43     1285.14     60.24 o 
   7   3   3        4.18        6.36      4.24 o 
   8   3   3     2021.98     1864.82     86.30 o 
  -7   4   3      427.79      444.11     36.99 o 
  -6   4   3     2151.45     2124.24    112.62 o 
  -5   4   3     1938.65     2041.29    100.56 o 
  -4   4   3      897.83      880.81     28.26 o 
  -3   4   3     5695.21     5906.76    148.42 o 
  -2   4   3     2941.84     2959.56     76.40 o 
  -1   4   3      212.40      223.56      8.83 o 
   0   4   3     6792.35     7040.00    173.66 o 
   1   4   3    10459.80    10914.46    267.81 o 
   2   4   3      777.73      837.82     31.17 o 
   3   4   3       40.49       38.03      5.41 o 
   4   4   3     4968.33     5233.21    393.57 o 
   5   4   3     2640.65     2698.81    113.39 o 
   6   4   3      471.18      405.60     25.69 o 
   7   4   3      966.71     1007.40     52.14 o 
   8   4   3     2702.07     2412.23    107.49 o 
  -6   5   3      510.62      611.30     44.78 o 
  -5   5   3       45.00       69.45     15.77 o 
  -4   5   3     4186.75     3943.91    190.48 o 
  -3   5   3     2975.78     2885.01     91.34 o 
  -2   5   3      101.30      107.08     10.36 o 
  -1   5   3      205.14      213.71     14.02 o 
   0   5   3     4633.47     4736.45    142.35 o 
   1   5   3      610.53      602.60     18.40 o 
   2   5   3      609.10      566.60     21.56 o 
   3   5   3     1161.46     1161.06     48.68 o 
   4   5   3     1793.70     1801.82     79.05 o 
   5   5   3       85.36       83.34     11.30 o 
   6   5   3     2219.64     2132.22     94.21 o 
   7   5   3     1267.70     1292.97     64.45 o 
   8   5   3      253.85      255.76     24.02 o 
  -6   6   3       40.00       42.37     14.83 o 
  -5   6   3     1420.46     1447.97     84.08 o 
  -4   6   3     3188.26     3030.82    152.82 o 
  -3   6   3       28.15       19.47      8.00 o 
  -2   6   3     1199.42     1198.48     43.29 o 
  -1   6   3     2724.27     2768.24     87.88 o 
   0   6   3      855.04      831.77     31.44 o 
   1   6   3     1598.05     1583.59     52.79 o 
   2   6   3     2997.68     2986.70     92.86 o 
   3   6   3     2467.38     2531.98     80.06 o 
   4   6   3       45.85       46.14      8.95 o 
   5   6   3     2651.24     2711.84    117.56 o 
   6   6   3     1193.73     1205.55     60.19 o 
   7   6   3      444.18      455.91     31.10 o 
  -5   7   3     1626.17     1748.60     99.22 o 
  -4   7   3       23.35       41.43     13.65 o 
  -3   7   3     1715.71     1549.42     88.18 o 
  -2   7   3     3049.25     2784.97    201.60 o 
  -1   7   3     1056.93     1003.62     94.91 o 
   0   7   3      933.58      917.65     35.46 o 
   1   7   3     2770.68     2676.73     86.62 o 
   2   7   3     1467.49     1395.27     49.10 o 
   3   7   3        0.01        5.13      6.47 o 
   4   7   3     2275.14     2495.84    109.86 o 
   5   7   3     2825.66     3075.36    133.67 o 
   6   7   3      103.71      103.36     16.01 o 
   7   7   3      168.02      197.32     21.19 o 
  -4   8   3     1021.59     1129.10     71.95 o 
  -3   8   3     1023.69      986.49     64.41 o 
  -2   8   3      365.36      344.28     27.92 o 
  -1   8   3      922.77      784.78     33.05 o 
   0   8   3     3792.50     3488.37    215.84 o 
   1   8   3      342.49      331.66     18.73 o 
   2   8   3       20.51       15.25      5.24 o 
   3   8   3     2173.24     2157.23     97.98 o 
   4   8   3     3243.12     3538.35    153.24 o 
   5   8   3        9.09       13.65      7.30 o 
   6   8   3      375.31      398.35     31.33 o 
  -3   9   3      218.64      194.99     28.02 o 
  -2   9   3      299.95      298.90     32.74 o 
  -1   9   3     3316.27     3282.13    135.32 o 
   0   9   3     2419.19     2235.48     77.14 o 
   1   9   3       13.05       10.99      5.49 o 
   2   9   3      706.70      681.26     42.44 o 
   3   9   3     1965.25     1781.68     86.31 o 
   4   9   3      598.09      683.99     43.84 o 
   5   9   3     1076.55     1060.26     60.40 o 
  -1  10   3     1533.57     1443.80     55.40 o 
   0  10   3        3.81        5.11      5.26 o 
   1  10   3     1074.47     1107.50     48.72 o 
   2  10   3     2164.87     2084.18     74.33 o 
   3  10   3      429.60      401.23     32.04 o 
  -4  -9   4     1149.58     1150.99     65.12 o 
  -3  -9   4       99.65       79.11     16.01 o 
  -2  -9   4      378.20      362.56     29.21 o 
  -1  -9   4      896.53      977.88     54.72 o 
   0  -9   4      427.94      440.83     32.28 o 
   1  -9   4      443.51      379.81     30.16 o 
   2  -9   4     1044.22     1000.77     58.27 o 
  -5  -8   4     2058.18     2336.84    109.23 o 
  -4  -8   4       53.99       74.62     14.83 o 
  -3  -8   4      767.41      729.35     44.57 o 
  -2  -8   4     2661.69     2679.29    120.82 o 
  -1  -8   4      764.57      702.28     41.74 o 
   0  -8   4      184.65      174.97     19.78 o 
   1  -8   4     3224.99     3064.14    135.69 o 
   2  -8   4     2490.84     2340.14    109.62 o 
   3  -8   4      247.14      252.47     26.61 o 
   4  -8   4      781.72      819.33     51.64 o 
  -6  -7   4     1443.56     1522.45     75.56 o 
  -5  -7   4      230.33      269.42     23.55 o 
  -4  -7   4     1090.12     1133.51     58.53 o 
  -3  -7   4     3534.93     3632.82    155.79 o 
  -2  -7   4      983.43     1013.82     53.57 o 
  -1  -7   4       66.99       61.68     11.30 o 
   0  -7   4     2789.45     2807.85    122.84 o 
   1  -7   4     2198.28     2030.14     93.99 o 
   2  -7   4      117.52      110.66     16.25 o 
   3  -7   4     2232.50     2169.73    101.06 o 
   4  -7   4     2077.61     2079.88     98.63 o 
   5  -7   4     1155.35     1226.36     66.31 o 
  -6  -6   4      347.16      351.31     19.98 o 
  -5  -6   4     1193.21     1217.59     46.21 o 
  -4  -6   4     1845.60     1896.01     65.18 o 
  -3  -6   4     1531.86     1646.81     57.61 o 
  -2  -6   4      641.13      686.95     28.70 o 
  -1  -6   4     4170.25     4401.70    182.29 o 
   0  -6   4     3905.99     4105.44    171.21 o 
   1  -6   4      187.45      188.64     18.37 o 
   2  -6   4      765.11      683.13     38.92 o 
   3  -6   4     4741.50     4756.53    197.57 o 
   4  -6   4      272.36      255.80     22.61 o 
   5  -6   4      391.99      397.92     28.74 o 
   6  -6   4     2518.15     2499.37    114.31 o 
  -7  -5   4      275.00      291.81     33.68 o 
  -6  -5   4      233.88      242.35     15.85 o 
  -5  -5   4     4398.02     4436.22    139.62 o 
  -4  -5   4     1589.97     1634.84     56.52 o 
  -3  -5   4        5.93        7.42      4.35 o 
  -2  -5   4     2361.52     2535.58     82.58 o 
  -1  -5   4     7518.64     7895.33    238.77 o 
   0  -5   4      820.54      872.00     33.16 o 
   1  -5   4      403.51      400.75     18.68 o 
   2  -5   4     2315.40     2288.62     74.80 o 
   3  -5   4     2222.27     2335.52    101.39 o 
   4  -5   4      101.74       97.71     12.95 o 
   5  -5   4     2937.12     2844.69    123.52 o 
   6  -5   4      788.43      838.04     46.69 o 
  -7  -4   4      571.58      544.90     46.19 o 
  -6  -4   4     3357.25     3215.15    104.40 o 
  -5  -4   4     2475.83     2462.08     81.18 o 
  -4  -4   4       10.41        9.55      3.81 o 
  -3  -4   4     3082.62     3174.22    100.27 o 
  -2  -4   4     2234.78     2418.00     77.97 o 
  -1  -4   4      652.37      712.41     27.76 o 
   0  -4   4     3568.38     3773.93    117.51 o 
   1  -4   4     4953.07     4805.15    147.08 o 
   2  -4   4     2909.16     2976.76    123.15 o 
   3  -4   4      355.13      338.15     20.97 o 
   4  -4   4     2887.61     2749.49    116.53 o 
   5  -4   4     4093.72     3761.49    157.01 o 
   6  -4   4        2.80        3.30      4.71 o 
   7  -4   4      516.84      529.27     33.93 o 
  -7  -3   4     1524.30     1437.31     89.76 o 
  -6  -3   4     1783.77     1571.63     93.16 o 
  -5  -3   4      271.58      279.03     15.03 o 
  -4  -3   4     3109.41     2976.01     94.45 o 
  -3  -3   4     4886.78     4927.71    150.40 o 
  -2  -3   4      853.11      920.12     32.72 o 
  -1  -3   4     2158.37     2418.33     77.27 o 
   0  -3   4     5295.43     5461.45    165.81 o 
   1  -3   4     1703.17     1625.31     68.75 o 
   2  -3   4       34.34       28.72      5.41 o 
   3  -3   4     5264.13     5065.21    202.50 o 
   4  -3   4     3148.61     2912.60    121.45 o 
   5  -3   4       71.23       68.27     10.12 o 
   6  -3   4     1187.81     1163.16     56.66 o 
   7  -3   4     2259.09     2033.94     92.74 o 
  -8  -2   4     1658.22     1614.54    100.86 o 
  -7  -2   4     1567.31     1341.62     85.05 o 
  -6  -2   4        0.47       -7.06      5.41 o 
  -5  -2   4     1582.39     1438.46     49.60 o 
  -4  -2   4     2657.86     2546.62     81.35 o 
  -3  -2   4      434.21      447.34     42.20 o 
  -2  -2   4      928.98      891.67     30.85 o 
  -1  -2   4     5562.54     5585.87    168.06 o 
   0  -2   4      517.91      430.66     17.51 o 
   1  -2   4        4.86        8.99      2.39 o 
   2  -2   4     4147.62     3826.20    152.58 o 
   3  -2   4     2983.62     2782.42    113.77 o 
   4  -2   4       80.19       92.29      9.89 o 
   5  -2   4     1218.71     1196.67     55.75 o 
   6  -2   4     1461.14     1464.18     67.81 o 
   7  -2   4       96.39      103.12     13.89 o 
   8  -2   4      660.80      607.44     37.48 o 
  -8  -1   4      935.98     1014.41     71.94 o 
  -7  -1   4      135.86      141.27     24.25 o 
  -6  -1   4     2858.92     2738.01    145.37 o 
  -5  -1   4     2560.55     2410.70    127.83 o 
  -4  -1   4       79.80       92.36      6.66 o 
  -3  -1   4     1478.22     1381.60     45.41 o 
  -2  -1   4    12893.25    11886.20    695.70 o 
  -1  -1   4     4345.51     4441.85    275.56 o 
   0  -1   4     1660.79     1768.92     55.75 o 
   1  -1   4     3117.75     2694.90     82.95 o 
   2  -1   4    11964.52    11789.63    457.07 o 
   3  -1   4      681.45      624.76     29.98 o 
   4  -1   4     2378.24     2349.22     98.01 o 
   5  -1   4     2573.16     2526.98    106.74 o 
   6  -1   4     1197.57     1176.42     56.20 o 
   7  -1   4      704.35      722.19     40.08 o 
   8  -1   4     1569.90     1818.41     85.97 o 
  -8   0   4       48.90       62.38     18.13 o 
  -7   0   4     1336.95     1190.29     76.50 o 
  -6   0   4     3184.05     3137.83    162.34 o 
  -5   0   4      434.78      459.35     36.53 o 
  -4   0   4     3037.67     3210.78    107.84 o 
  -3   0   4     5345.83     5306.05    159.31 o 
  -2   0   4     7582.88     7717.08    228.39 o 
  -1   0   4        5.22       13.64      5.41 o 
   0   0   4     5545.72     5120.95    152.30 o 
   1   0   4     2621.05     2398.79     73.64 o 
   2   0   4       83.12       82.42      6.59 o 
   3   0   4     3400.16     3463.36    138.93 o 
   4   0   4     8150.17     8684.81    340.95 o 
   5   0   4     1288.97     1380.34     62.39 o 
   6   0   4      347.51      344.45     22.85 o 
   7   0   4     2458.72     2421.64    107.03 o 
   8   0   4     1097.79     1069.81     56.39 o 
  -8   1   4      947.92      963.00     67.69 o 
  -7   1   4     2392.20     2310.57    127.58 o 
  -6   1   4       86.13      106.42     19.07 o 
  -5   1   4      650.69      667.16     46.46 o 
  -4   1   4     4192.76     4375.48    144.47 o 
  -3   1   4     3042.89     3309.96     83.74 o 
  -2   1   4     1190.09     1344.60     71.23 o 
  -1   1   4     5098.69     5145.88    240.51 o 
   0   1   4     5187.16     4947.76    147.62 o 
   1   1   4     1108.45     1150.88     37.14 o 
   2   1   4     5187.26     5218.59    204.31 o 
   3   1   4     4487.17     4320.72    171.67 o 
   4   1   4      588.14      547.47     27.83 o 
   5   1   4      415.63      418.34     24.51 o 
   6   1   4     6925.47     7101.02    284.89 o 
   7   1   4     1423.01     1504.84     71.81 o 
   8   1   4       18.83       43.31     10.59 o 
  -6   2   4      886.99      887.25     58.03 o 
  -5   2   4     3785.81     4137.39    139.49 o 
  -4   2   4     2817.27     2918.51     99.59 o 
  -3   2   4     1043.71     1170.12     43.54 o 
  -2   2   4     6502.10     6835.89    168.65 o 
  -1   2   4     4954.21     5019.64    149.21 o 
   0   2   4     1122.92     1278.84     67.11 o 
   1   2   4      250.45      235.27     41.48 o 
   2   2   4     9029.90     9627.72    374.03 o 
   3   2   4     2895.57     2940.04    119.06 o 
   4   2   4      166.03      163.45     12.48 o 
   5   2   4     1448.64     1532.28     68.33 o 
   6   2   4     4236.71     4314.66    177.37 o 
   7   2   4        1.81       -1.65      3.53 o 
   8   2   4      609.43      678.58     40.78 o 
  -7   3   4      722.75      772.82     54.22 o 
  -6   3   4     2755.18     2700.64    140.28 o 
  -5   3   4     2408.93     2540.05     90.44 o 
  -4   3   4       49.08       61.67      8.31 o 
  -3   3   4     1221.34     1261.47     55.90 o 
  -2   3   4     2929.27     3123.52     79.77 o 
  -1   3   4       10.08       16.90      2.25 o 
   0   3   4     4422.37     4446.75    133.37 o 
   1   3   4     9048.36     9771.18    287.47 o 
   2   3   4     4621.67     5028.28    198.65 o 
   3   3   4      237.43      226.17     14.14 o 
   4   3   4     2922.31     3032.79    124.78 o 
   5   3   4     3620.71     3430.11    142.03 o 
   6   3   4       35.59       29.19      7.30 o 
   7   3   4     1462.71     1412.51     67.56 o 
   8   3   4     2017.60     2123.53     97.17 o 
  -7   4   4     1429.82     1451.35     85.94 o 
  -6   4   4      872.41      947.93     59.67 o 
  -5   4   4      239.84      274.04     18.50 o 
  -4   4   4     2029.73     2151.12    128.43 o 
  -3   4   4     4803.67     5003.09    164.27 o 
  -2   4   4      237.33      236.09      9.91 o 
  -1   4   4     1252.44     1286.41     35.14 o 
   0   4   4     5431.14     5518.33    137.28 o 
   1   4   4     1781.72     1841.60     48.58 o 
   2   4   4      262.57      230.43     14.37 o 
   3   4   4     4636.83     5058.17    202.33 o 
   4   4   4     2510.63     2477.02    103.91 o 
   5   4   4      370.24      382.66     24.03 o 
   6   4   4     2682.95     2663.65    115.18 o 
   7   4   4     2096.35     1967.46     80.90 o 
   8   4   4      831.60      847.95     46.92 o 
  -5   5   4     1193.19     1208.18     72.94 o 
  -4   5   4     1364.80     1433.71     80.56 o 
  -3   5   4      117.45      133.04     17.66 o 
  -2   5   4     1271.81     1390.29     73.26 o 
  -1   5   4     3131.66     3209.96    181.72 o 
   0   5   4     2787.10     2871.81    126.68 o 
   1   5   4      228.32      239.84      9.69 o 
   2   5   4     2191.52     2420.05     75.73 o 
   3   5   4     1336.84     1430.26     47.48 o 
   4   5   4      151.98      142.94     13.66 o 
   5   5   4     1390.30     1432.69     66.15 o 
   6   5   4     2483.71     2638.89    115.33 o 
   7   5   4       74.80      101.47     14.83 o 
  -6   6   4     1073.77     1148.71     72.90 o 
  -5   6   4     1295.23     1303.65     79.09 o 
  -4   6   4      297.58      250.16     28.27 o 
  -3   6   4     2134.95     2159.36    113.15 o 
  -2   6   4     3913.84     3816.56    182.78 o 
  -1   6   4     2008.78     1992.07     65.39 o 
   0   6   4       33.79       44.24      8.47 o 
   1   6   4     3909.33     4084.57    125.06 o 
   2   6   4     4224.44     4366.14    133.02 o 
   3   6   4        1.31        3.32      2.81 o 
   4   6   4      791.33      854.39     44.11 o 
   5   6   4     4571.27     4503.40    186.91 o 
   6   6   4     1137.83     1049.31     54.05 o 
   7   6   4      237.74      230.09     22.37 o 
  -5   7   4       29.89       44.49     15.54 o 
  -4   7   4      512.97      410.52     37.00 o 
  -3   7   4     3299.70     2796.23    144.98 o 
  -2   7   4     1761.15     1611.00     90.33 o 
  -1   7   4       36.45       37.39      6.58 o 
   0   7   4     2740.93     2565.53    181.44 o 
   1   7   4     1881.86     1939.44     64.88 o 
   2   7   4      119.51      116.89     10.02 o 
   3   7   4     2579.19     2721.84     87.51 o 
   4   7   4     3663.27     3825.85    161.06 o 
   5   7   4     1467.93     1488.80     72.52 o 
   6   7   4       90.91       53.91     12.01 o 
  -4   8   4     1765.07     1735.28    101.37 o 
  -3   8   4      622.87      569.73     46.20 o 
  -2   8   4       12.82       15.06     10.59 o 
  -1   8   4     2544.50     2191.00    117.96 o 
   0   8   4     2824.79     2637.81     87.40 o 
   1   8   4       86.20       74.09      9.61 o 
   2   8   4      937.95      941.07     37.45 o 
   3   8   4     2382.65     2482.77     82.78 o 
   4   8   4      918.20      983.90     53.31 o 
   5   8   4      353.40      374.55     28.74 o 
   6   8   4     1977.48     2311.50    109.44 o 
  -3   9   4        6.78       12.00     11.06 o 
  -2   9   4      880.08      863.89     61.32 o 
  -1   9   4     2660.21     2212.28    121.96 o 
   0   9   4      308.11      256.04     30.39 o 
   1   9   4      595.94      516.52     29.94 o 
   2   9   4     2699.00     2382.64     82.01 o 
   3   9   4     1470.15     1429.29     72.27 o 
   4   9   4        7.62       13.18      8.71 o 
  -1  10   4      186.66      188.14     29.20 o 
   0  10   4      635.25      579.12     47.38 o 
   1  10   4     2066.34     1849.95     67.92 o 
   2  10   4     1189.60     1098.71     84.01 o 
   3  10   4       13.84        8.24      7.30 o 
  -3  -9   5       29.27       50.61     13.89 o 
  -2  -9   5     2234.49     2165.59    103.36 o 
  -1  -9   5      985.63     1032.02     57.56 o 
   0  -9   5      187.73      165.07     20.49 o 
   1  -9   5     1294.77     1287.37     68.69 o 
   2  -9   5     1494.18     1429.52     76.74 o 
  -4  -8   5       54.77       51.08     13.18 o 
  -3  -8   5     3524.79     3335.31    147.57 o 
  -2  -8   5     2391.39     2370.90    109.35 o 
  -1  -8   5      117.63       83.58     14.83 o 
   0  -8   5     1477.13     1497.28     74.40 o 
   1  -8   5     2574.52     2462.86    112.95 o 
   2  -8   5      341.16      311.42     28.74 o 
   3  -8   5      435.06      419.61     33.93 o 
  -5  -7   5      224.59      237.85     22.61 o 
  -4  -7   5      860.83      925.24     50.71 o 
  -3  -7   5     3564.76     3816.08    163.34 o 
  -2  -7   5       63.97       88.52     14.36 o 
  -1  -7   5     2093.84     2289.71    103.17 o 
   0  -7   5     2784.79     2946.37    128.72 o 
   1  -7   5     1168.41     1182.26     61.38 o 
   2  -7   5      757.48      736.22     44.33 o 
   3  -7   5     1884.81     1853.32     89.37 o 
   4  -7   5      706.49      655.39     42.44 o 
  -6  -6   5       89.27       69.69     17.42 o 
  -5  -6   5     1072.97     1130.87     62.06 o 
  -4  -6   5     1399.16     1466.00     53.55 o 
  -3  -6   5       39.60       38.88     12.71 o 
  -2  -6   5     2707.12     2856.44     93.78 o 
  -1  -6   5     4231.73     4615.75    144.74 o 
   0  -6   5      898.78      942.24     49.32 o 
   1  -6   5      258.93      255.57     22.14 o 
   2  -6   5     2842.50     2706.18    118.81 o 
   3  -6   5      930.91      905.28     48.84 o 
   4  -6   5       29.09       32.25      9.18 o 
   5  -6   5      694.60      724.22     43.38 o 
  -6  -5   5     1942.52     2053.74    116.79 o 
  -5  -5   5     1579.96     1753.19     61.70 o 
  -4  -5   5     1084.23     1106.86     41.72 o 
  -3  -5   5     1248.55     1345.27     66.25 o 
  -2  -5   5     2550.78     2693.55     87.73 o 
  -1  -5   5     1232.03     1280.47     46.11 o 
   0  -5   5      138.06      151.90     11.67 o 
   1  -5   5     3382.14     3427.04    108.94 o 
   2  -5   5     1296.74     1302.54     46.35 o 
   3  -5   5       36.21       50.24     12.71 o 
   4  -5   5      920.71      914.00     47.66 o 
   5  -5   5      553.38      491.18     31.58 o 
   6  -5   5      488.03      439.46     30.63 o 
  -7  -4   5     1224.52     1154.07     77.88 o 
  -6  -4   5     1015.10     1063.39     71.73 o 
  -5  -4   5        0.56        1.18      8.00 o 
  -4  -4   5     2429.74     2584.36     84.26 o 
  -3  -4   5     5552.93     5665.83    173.44 o 
  -2  -4   5     1293.48     1386.96     48.55 o 
  -1  -4   5      256.36      290.35     15.34 o 
   0  -4   5     4188.68     4082.77    127.37 o 
   1  -4   5     2785.37     2804.88     89.66 o 
   2  -4   5      805.65      898.40     33.43 o 
   3  -4   5     1437.96     1429.63     64.77 o 
   4  -4   5     3212.75     3088.05    130.11 o 
   5  -4   5       54.63       41.90      8.95 o 
   6  -4   5      386.86      346.08     25.21 o 
   7  -4   5     2019.69     2030.88     94.79 o 
  -7  -3   5     1084.58     1045.01     72.67 o 
  -6  -3   5       46.01       38.37     14.36 o 
  -5  -3   5      755.69      802.13     56.60 o 
  -4  -3   5     5885.88     6045.54    184.45 o 
  -3  -3   5      883.41      893.94     32.71 o 
  -2  -3   5      719.04      801.15     29.87 o 
  -1  -3   5     2441.79     2490.30    114.12 o 
   0  -3   5     3770.69     4046.74    125.56 o 
   1  -3   5      396.73      381.14     16.87 o 
   2  -3   5     6169.57     6004.80    182.15 o 
   3  -3   5     2496.04     2263.11     95.61 o 
   4  -3   5      386.87      369.73     22.86 o 
   5  -3   5      367.65      346.58     22.85 o 
   6  -3   5     2666.69     2679.42    116.78 o 
   7  -3   5      383.84      430.64     29.45 o 
  -7  -2   5      140.01      105.72     22.37 o 
  -6  -2   5     1115.20     1017.75     69.16 o 
  -5  -2   5     1921.51     1784.99    102.22 o 
  -4  -2   5     1362.74     1411.02     82.72 o 
  -3  -2   5      271.68      260.13     12.20 o 
  -2  -2   5     3842.46     3968.70    121.65 o 
  -1  -2   5     1167.57     1179.43     40.60 o 
   0  -2   5       24.30       27.53      4.40 o 
   1  -2   5     6804.36     7064.03    211.98 o 
   2  -2   5     3669.39     3563.59    142.93 o 
   3  -2   5      648.78      653.45     32.08 o 
   4  -2   5     2495.37     2231.35     94.63 o 
   5  -2   5      935.94      864.66     43.19 o 
   6  -2   5     1693.32     1588.42     73.51 o 
   7  -2   5      348.54      345.81     25.21 o 
  -7  -1   5     1370.88     1318.45     84.76 o 
  -6  -1   5     3203.50     3329.86    174.86 o 
  -5  -1   5     2269.95     2318.58    126.24 o 
  -4  -1   5      952.73      894.73     58.07 o 
  -3  -1   5     4168.02     4093.40    200.57 o 
  -2  -1   5     6554.23     6021.64    180.50 o 
  -1  -1   5      285.81      295.76     14.85 o 
   0  -1   5     6699.37     6800.89    267.30 o 
   1  -1   5    10507.55    10100.47    298.80 o 
   2  -1   5      614.46      508.73     24.54 o 
   3  -1   5      488.86      485.03     24.99 o 
   4  -1   5     7841.69     8180.69    322.75 o 
   5  -1   5     1510.65     1452.87     65.95 o 
   6  -1   5       39.75       40.02      8.47 o 
   7  -1   5     1049.82     1038.91     53.80 o 
   8  -1   5     2225.94     2307.27    106.42 o 
  -7   0   5     2235.89     2218.33    125.62 o 
  -6   0   5      922.28      945.81     64.41 o 
  -5   0   5       83.99       92.29     18.83 o 
  -4   0   5     4019.75     3990.29    197.56 o 
  -3   0   5     2114.26     2038.34    107.42 o 
  -2   0   5       55.08       64.04     12.95 o 
  -1   0   5     4717.60     4353.86    130.92 o 
   0   0   5    16371.77    14682.45   1707.67 o 
   1   0   5     1676.55     1641.28     52.29 o 
   2   0   5      518.91      531.21     25.00 o 
   3   0   5     5146.16     5078.40    201.46 o 
   4   0   5     1341.67     1316.36     58.63 o 
   5   0   5       41.26       49.67      8.47 o 
   6   0   5     2950.76     3106.88    131.87 o 
   8   0   5      455.30      475.47     32.51 o 
  -7   1   5      440.92      516.23     44.06 o 
  -6   1   5       44.19       32.49     12.24 o 
  -5   1   5     2860.31     3045.88    156.33 o 
  -4   1   5     2029.91     2096.45     74.41 o 
  -3   1   5        1.16       -1.41      5.41 o 
  -2   1   5     4119.78     4172.95    200.62 o 
  -1   1   5     6536.00     6344.93    297.26 o 
   0   1   5     4420.63     4501.11    207.13 o 
   1   1   5     3184.85     3070.04    143.80 o 
   2   1   5     3019.47     2773.07    111.28 o 
   3   1   5     3899.30     3926.26    157.35 o 
   4   1   5      826.55      949.51     44.61 o 
   5   1   5     2480.37     2620.49    111.19 o 
   6   1   5     3889.58     4061.08    169.05 o 
   7   1   5      682.79      703.75     40.55 o 
   8   1   5      317.95      386.29     28.97 o 
  -7   2   5      232.61      196.41     27.32 o 
  -6   2   5     2067.47     2121.65    115.91 o 
  -5   2   5     3323.30     3504.68    175.96 o 
  -4   2   5      676.47      697.91     30.25 o 
  -3   2   5     1123.42     1236.40     67.69 o 
  -2   2   5     4778.53     4999.52    236.41 o 
  -1   2   5     2013.89     2222.27    111.53 o 
   0   2   5       13.72       12.57      2.24 o 
   1   2   5     6457.36     6677.58    198.54 o 
   2   2   5     4457.08     4446.90    175.57 o 
   3   2   5       15.63       21.66      4.71 o 
   4   2   5     1461.31     1448.99     63.85 o 
   5   2   5     2252.47     2227.19     95.71 o 
   6   2   5      472.71      526.02     31.11 o 
   7   2   5      209.43      228.43     20.96 o 
   8   2   5     1264.63     1410.25     71.28 o 
  -7   3   5     1207.98     1232.36     77.41 o 
  -6   3   5     1856.41     1769.96     99.29 o 
  -5   3   5       89.91      101.06     11.56 o 
  -4   3   5     1830.89     1979.14     71.42 o 
  -3   3   5     6013.03     6128.67    199.31 o 
  -2   3   5     2366.87     2348.91     80.64 o 
  -1   3   5      494.77      484.37     31.60 o 
   0   3   5     5108.01     5513.73    164.34 o 
   1   3   5     1634.94     1686.52     53.78 o 
   2   3   5       84.01       97.01      8.01 o 
   3   3   5     8205.94     9160.89    358.79 o 
   4   3   5     3462.30     3632.42    148.46 o 
   5   3   5      635.43      726.03     37.49 o 
   6   3   5      235.70      223.51     18.14 o 
   7   3   5     2365.80     2495.02    110.29 o 
   8   3   5      621.51      653.82     40.30 o 
  -6   4   5      175.73      192.62     24.02 o 
  -5   4   5     1575.85     1623.39    102.91 o 
  -4   4   5     2916.45     2933.98    109.36 o 
  -3   4   5      727.87      765.52     48.83 o 
  -2   4   5      475.90      465.39     21.67 o 
  -1   4   5     3902.13     3969.46    130.85 o 
   0   4   5     4802.73     5003.06    125.00 o 
   1   4   5      454.86      538.50     26.52 o 
   2   4   5     2804.74     2921.30    119.06 o 
   3   4   5     6209.71     6299.64    249.64 o 
   4   4   5      777.23      749.29     37.75 o 
   5   4   5      745.81      750.97     39.62 o 
   6   4   5     1059.32     1198.40     59.00 o 
   7   4   5      986.08      996.95     51.90 o 
  -5   5   5     1429.66     1482.91     85.73 o 
  -4   5   5     1189.69     1214.21     70.35 o 
  -3   5   5      656.23      677.94     43.39 o 
  -2   5   5     2562.59     2671.02    129.96 o 
  -1   5   5     1916.37     2091.25    103.47 o 
   0   5   5      176.75      168.39     15.78 o 
   1   5   5     2793.01     2967.51     76.60 o 
   2   5   5     3979.35     4285.10    109.07 o 
   3   5   5      148.50      168.95     10.14 o 
   4   5   5      436.43      461.02     19.63 o 
   5   5   5     2297.04     2160.32     95.18 o 
   6   5   5      564.71      560.96     34.41 o 
   7   5   5      238.20      231.50     22.14 o 
  -5   6   5      802.04      794.65     56.83 o 
  -4   6   5       87.75       98.41     18.83 o 
  -3   6   5     3869.37     3903.86    189.20 o 
  -2   6   5     2751.73     2620.26    130.66 o 
  -1   6   5      182.35      185.58     20.25 o 
   0   6   5     2070.67     2120.06    105.85 o 
   1   6   5     4958.75     5263.75    159.07 o 
   2   6   5     1438.71     1537.13     51.62 o 
   3   6   5      834.78      876.03     32.64 o 
   4   6   5     3083.31     3199.58    135.72 o 
   5   6   5     1338.93     1439.11     68.25 o 
   6   6   5       33.93       40.72      9.65 o 
   7   6   5     1579.85     1774.87     86.44 o 
  -4   7   5     2008.40     1866.47    106.87 o 
  -3   7   5     1942.01     1846.56    103.34 o 
  -2   7   5        3.88        3.30      6.83 o 
  -1   7   5     1398.80     1461.82     81.50 o 
   0   7   5     4049.72     4172.58    198.41 o 
   1   7   5     1276.70     1247.14     44.77 o 
   2   7   5      438.92      465.08     28.16 o 
   3   7   5     2302.90     2443.23     79.78 o 
   4   7   5     1275.58     1320.11     64.70 o 
   5   7   5      166.29      188.38     19.54 o 
   6   7   5     1245.59     1323.85     67.03 o 
  -3   8   5       49.39       54.61     16.71 o 
  -2   8   5      667.48      626.37     48.80 o 
  -1   8   5     1936.40     1851.56    103.10 o 
   0   8   5      586.33      565.96     42.19 o 
   1   8   5      505.73      501.04     38.18 o 
   2   8   5     1981.11     2037.72     69.57 o 
   3   8   5     1589.42     1710.02     60.51 o 
   4   8   5      106.57      102.89     15.54 o 
   5   8   5     1534.45     1708.00     84.08 o 
  -2   9   5      954.02      836.38     61.80 o 
  -1   9   5      884.28      745.50     56.37 o 
   0   9   5      114.12      146.68     24.72 o 
   1   9   5     2219.54     2206.22    119.70 o 
   2   9   5      929.37      954.29     40.01 o 
   3   9   5      266.82      329.02     27.32 o 
   4   9   5     1082.38     1186.02     64.41 o 
  -3  -8   6     1953.81     2101.18    100.22 o 
  -2  -8   6      438.79      505.39     35.11 o 
  -1  -8   6      418.63      413.72     30.39 o 
   0  -8   6      859.10      861.04     49.53 o 
   1  -8   6     1831.13     1711.13     84.37 o 
   2  -8   6       63.79       83.81     16.71 o 
  -3  -7   6      156.33      160.59     19.07 o 
  -2  -7   6      898.45      977.03     53.07 o 
  -1  -7   6      921.90      977.83     52.14 o 
   0  -7   6      811.55      891.26     49.06 o 
   1  -7   6        5.99        2.82      6.83 o 
   2  -7   6     2149.55     1934.84     92.73 o 
   3  -7   6      691.26      729.88     45.50 o 
   4  -7   6       16.41       27.54     11.30 o 
  -5  -6   6     1331.94     1503.57     90.89 o 
  -4  -6   6      380.83      418.17     36.99 o 
  -3  -6   6      473.98      548.51     30.16 o 
  -2  -6   6     2421.50     2461.45     83.06 o 
  -1  -6   6       18.42       14.59      7.06 o 
   0  -6   6        7.91       11.53      5.41 o 
   1  -6   6     2496.72     2446.19    109.45 o 
   2  -6   6     3030.17     3056.58    133.29 o 
   3  -6   6       15.27        7.53      6.59 o 
   4  -6   6      392.54      433.73     30.63 o 
   5  -6   6     1631.46     1613.56     80.31 o 
  -6  -5   6     1438.09     1632.51    100.11 o 
  -5  -5   6      562.46      596.53     47.84 o 
  -4  -5   6      977.94      959.84     63.47 o 
  -3  -5   6     1668.58     1911.01     65.83 o 
  -2  -5   6      816.20      914.16     38.81 o 
  -1  -5   6      355.91      392.21     20.04 o 
   0  -5   6     1620.31     1677.52     58.93 o 
   1  -5   6     2912.77     2902.03     94.72 o 
   2  -5   6      100.48       88.16      9.56 o 
   3  -5   6      534.42      557.10     25.39 o 
   4  -5   6     2052.18     1874.42     86.34 o 
   5  -5   6      420.73      384.98     27.57 o 
   6  -5   6      733.60      749.45     44.79 o 
  -6  -4   6       27.17       17.89     12.24 o 
  -5  -4   6      586.76      604.84     48.56 o 
  -4  -4   6     5941.11     6312.58    306.13 o 
  -3  -4   6     1096.90     1229.11     74.37 o 
  -2  -4   6      886.98     1025.62     38.38 o 
  -1  -4   6     1910.41     2146.50     71.88 o 
   0  -4   6     4609.12     4829.80    150.31 o 
   1  -4   6       93.69       93.87     20.60 o 
   2  -4   6     3732.48     3620.90    114.31 o 
   3  -4   6     2503.96     2441.77    104.75 o 
   4  -4   6     2341.77     2156.70     95.19 o 
   5  -4   6      755.77      724.16     40.56 o 
   6  -4   6     3467.92     3334.41    144.45 o 
  -7  -3   6      170.77      187.43     31.55 o 
  -6  -3   6      404.66      398.16     41.23 o 
  -5  -3   6     2892.93     2649.99    144.38 o 
  -4  -3   6     1452.88     1489.66     88.85 o 
  -3  -3   6      655.80      687.92     48.82 o 
  -2  -3   6     6142.67     6802.60    227.38 o 
  -1  -3   6     2515.19     2633.62     84.99 o 
   0  -3   6     1478.68     1556.98     53.52 o 
   1  -3   6     1864.89     1811.97     84.78 o 
   2  -3   6     4008.93     3828.45    157.76 o 
   3  -3   6      618.86      648.47     33.48 o 
   4  -3   6       40.67       40.02      7.77 o 
   5  -3   6     4826.59     4841.72    198.90 o 
   6  -3   6     1419.56     1412.18     68.48 o 
   7  -3   6        0.49       -0.47      5.18 o 
  -7  -2   6      700.41      734.32     59.41 o 
  -6  -2   6     1532.04     1550.81     96.38 o 
  -5  -2   6     3287.21     2993.44    159.97 o 
  -4  -2   6      263.93      258.17     29.92 o 
  -3  -2   6     3490.19     3485.76    176.50 o 
  -2  -2   6     3424.77     3374.86    169.95 o 
  -1  -2   6      370.81      419.99     38.30 o 
   0  -2   6     1204.11     1276.66     44.41 o 
   1  -2   6     5246.52     5103.83    155.49 o 
   2  -2   6      836.45      813.03     57.83 o 
   3  -2   6      157.55      166.26     12.72 o 
   4  -2   6     3896.87     3820.41    156.59 o 
   5  -2   6     4728.08     4690.76    191.80 o 
   6  -2   6        0.33        1.65      4.47 o 
   7  -2   6      568.95      666.72     39.83 o 
  -7  -1   6     2534.33     2556.36    144.85 o 
  -6  -1   6     2636.20     2412.50    135.24 o 
  -5  -1   6       65.90       70.16     18.13 o 
  -4  -1   6     3678.98     3739.93    190.03 o 
  -3  -1   6     4532.91     4252.84    210.53 o 
  -1  -1   6     1174.60     1333.67     76.35 o 
   0  -1   6     8153.90     8039.92    604.04 o 
   1  -1   6     3171.05     2966.80     92.16 o 
   2  -1   6        1.47        3.64      2.21 o 
   3  -1   6     2832.17     2702.31    110.92 o 
   4  -1   6     7694.64     7599.18    300.82 o 
   5  -1   6      388.52      399.86     24.98 o 
   6  -1   6      573.76      594.23     34.65 o 
   7  -1   6     1623.22     1722.40     81.74 o 
  -7   0   6      564.57      679.91     54.68 o 
  -6   0   6      310.70      294.91     33.92 o 
  -5   0   6     3756.25     3865.37    197.02 o 
  -4   0   6     3402.20     3388.55    173.25 o 
  -3   0   6      153.00      143.18     20.72 o 
  -2   0   6      770.03      788.26     51.45 o 
  -1   0   6     6048.74     5614.96    268.49 o 
   0   0   6     3004.33     2959.16    116.65 o 
   1   0   6      593.60      538.03     20.28 o 
   2   0   6     1368.96     1174.20     40.41 o 
   3   0   6     3051.86     3141.33    127.43 o 
   4   0   6     1169.99     1226.15     55.75 o 
   5   0   6     4301.17     4371.98    179.07 o 
   6   0   6     1371.93     1436.45     68.02 o 
   7   0   6      926.91      965.44     51.66 o 
  -7   1   6        6.38        1.41      8.47 o 
  -6   1   6      540.39      616.07     48.55 o 
  -5   1   6     3934.78     4194.35    210.41 o 
  -4   1   6      261.89      269.29     16.34 o 
  -3   1   6     1679.63     1714.00     94.17 o 
  -2   1   6     2886.78     2837.02    143.80 o 
  -1   1   6     2522.48     2785.65    140.86 o 
   0   1   6      460.74      534.07     37.02 o 
   1   1   6     4797.90     4400.65    133.12 o 
   2   1   6     3560.45     3327.86    237.89 o 
   3   1   6      999.53     1073.82     47.94 o 
   4   1   6      258.04      289.04     18.61 o 
   5   1   6     3876.39     4204.78    172.69 o 
   6   1   6      121.14      163.17     16.48 o 
   7   1   6      289.31      339.17     25.91 o 
  -7   2   6      420.65      478.25     41.94 o 
  -6   2   6     2742.32     2669.94    143.30 o 
  -5   2   6      364.63      381.43     34.40 o 
  -4   2   6      677.12      683.11     30.57 o 
  -3   2   6     3498.65     3614.49    178.39 o 
  -2   2   6     3369.35     3402.39    167.54 o 
  -1   2   6       63.67       67.80     12.95 o 
   0   2   6     2253.40     2253.51    114.86 o 
   1   2   6     1881.51     1718.53     55.20 o 
   2   2   6      776.65      729.12     26.81 o 
   3   2   6      418.94      416.96     22.16 o 
   4   2   6     3609.53     3631.99    148.21 o 
   5   2   6      288.25      310.24     20.97 o 
   6   2   6       33.27       27.31      7.77 o 
   7   2   6     2186.38     2478.08    111.41 o 
  -6   3   6      687.53      701.10     50.92 o 
  -5   3   6     1955.95     1998.12     74.40 o 
  -4   3   6     3735.70     3806.80    129.54 o 
  -3   3   6     2166.16     2165.56     77.01 o 
  -2   3   6       65.33       73.77      8.32 o 
  -1   3   6     5671.32     5826.72    274.07 o 
   0   3   6     1382.77     1474.10     78.75 o 
   1   3   6        2.20        5.18      4.47 o 
   2   3   6     2349.97     2495.77     79.33 o 
   3   3   6     4674.04     4688.63    189.01 o 
   4   3   6     3031.76     3025.87    125.13 o 
   5   3   6     1269.04     1241.80     58.10 o 
   6   3   6     1560.60     1504.60     70.41 o 
   7   3   6     2733.52     2834.77    124.81 o 
  -6   4   6      278.65      289.22     30.15 o 
  -5   4   6     2657.42     2571.47    116.76 o 
  -4   4   6      842.69      832.58     39.04 o 
  -3   4   6       57.52       71.41      9.02 o 
  -2   4   6     3398.22     3378.55    114.10 o 
  -1   4   6     5712.44     5791.71    188.69 o 
   0   4   6        2.16        7.77      5.18 o 
   1   4   6      567.36      622.30     39.85 o 
   2   4   6     3071.13     3189.78     99.47 o 
   3   4   6     1266.04     1328.98     59.30 o 
   4   4   6      368.04      420.58     25.21 o 
   5   4   6     2799.19     3104.87    131.57 o 
   6   4   6     1720.64     1770.43     80.83 o 
   7   4   6       18.54       33.90      9.18 o 
  -5   5   6     1532.20     1557.92     88.81 o 
  -4   5   6        0.06        7.77      8.00 o 
  -3   5   6      989.23     1029.82     59.94 o 
  -2   5   6     2927.99     2779.77    135.48 o 
  -1   5   6        6.09        8.47      5.18 o 
   0   5   6     1721.52     1665.73     84.69 o 
   1   5   6     3738.34     3816.11    198.24 o 
   2   5   6      789.46      828.26     31.01 o 
   3   5   6        3.40       10.83      4.71 o 
   4   5   6     3778.34     3766.04    155.70 o 
   5   5   6     1492.28     1614.03     75.13 o 
   6   5   6      193.80      194.98     19.55 o 
   7   5   6     1205.82     1108.45     56.64 o 
  -5   6   6       10.00       17.65     11.53 o 
  -4   6   6     1080.16     1059.94     66.54 o 
  -3   6   6     2755.14     2718.74    137.43 o 
  -2   6   6      480.43      454.14     34.17 o 
  -1   6   6     2610.02     2566.58    127.27 o 
   0   6   6     2320.24     2250.70    112.51 o 
   1   6   6     3865.69     3903.55    183.63 o 
   2   6   6      240.72      249.67     21.20 o 
   3   6   6     1532.69     1565.20     53.22 o 
   4   6   6     2943.98     2977.01    126.85 o 
   5   6   6      340.09      350.76     24.73 o 
   6   6   6      763.37      819.10     46.68 o 
  -4   7   6     1195.75     1142.67     74.34 o 
  -3   7   6      707.60      689.60     50.22 o 
  -2   7   6     1064.25      974.35     61.59 o 
  -1   7   6     3334.92     3334.21    163.98 o 
   0   7   6      540.58      537.40     38.42 o 
   1   7   6        0.93        5.88      5.88 o 
   2   7   6     1868.20     1861.34     96.25 o 
   3   7   6     1839.79     2094.17     70.12 o 
   4   7   6        1.98        0.24      4.94 o 
   5   7   6      620.37      605.06     37.01 o 
   6   7   6     2691.24     2762.12    124.75 o 
  -3   8   6      260.77      255.77     33.44 o 
  -2   8   6     2858.25     2741.39    144.73 o 
  -1   8   6      574.66      657.82     48.32 o 
   0   8   6       29.05       37.19     12.01 o 
   1   8   6     2383.08     2358.22    122.14 o 
   2   8   6     1151.50     1177.47     68.92 o 
   3   8   6      400.44      399.10     32.28 o 
   4   8   6      713.97      798.50     46.44 o 
   5   8   6     1450.94     1595.38     79.33 o 
  -1   9   6       64.66       71.33     19.30 o 
   0   9   6      653.76      712.57     53.27 o 
   1   9   6     1856.44     1750.57     99.50 o 
   2   9   6        3.64       16.71     10.59 o 
  -2  -8   7       86.13       95.11     16.95 o 
  -1  -8   7     1910.20     1932.15     92.65 o 
   0  -8   7     1659.48     1843.96     89.29 o 
   1  -8   7        3.56        8.00      8.47 o 
  -2  -7   7     1391.33     1529.81     75.56 o 
  -1  -7   7     1841.59     1838.50     86.98 o 
   0  -7   7      465.03      527.35     34.87 o 
   1  -7   7     1312.56     1341.90     69.17 o 
   2  -7   7     2458.28     2326.91    109.10 o 
   3  -7   7        3.43       -2.12      6.83 o 
  -4  -6   7      151.88      184.37     26.84 o 
  -3  -6   7     1641.12     1704.72     98.05 o 
  -2  -6   7     1390.21     1474.36     85.49 o 
  -1  -6   7       15.61       15.35      6.94 o 
   0  -6   7     3710.75     3993.25    128.57 o 
   1  -6   7     1805.14     1893.64     88.89 o 
   2  -6   7      462.49      481.65     32.99 o 
   3  -6   7      613.05      562.64     36.77 o 
   4  -6   7     1940.40     1941.38     92.66 o 
  -5  -5   7      176.19      209.10     30.85 o 
  -4  -5   7     2657.00     3024.34    160.81 o 
  -3  -5   7     2032.02     2202.48    120.87 o 
  -2  -5   7      512.03      512.85     40.30 o 
  -1  -5   7     2119.93     2268.56     76.81 o 
   0  -5   7     2764.28     2872.69    141.54 o 
   1  -5   7      364.45      340.89     28.51 o 
   2  -5   7     1059.93     1021.35     40.21 o 
   3  -5   7     2426.38     2483.13     87.36 o 
   4  -5   7     1481.04     1566.09     57.83 o 
   5  -5   7        3.58       -3.53      5.41 o 
  -6  -4   7      165.35      184.84     30.61 o 
  -5  -4   7     1801.80     1886.51    112.26 o 
  -4  -4   7     2028.08     2139.70    120.87 o 
  -3  -4   7       66.93       72.04     16.95 o 
  -2  -4   7     1839.80     1774.30    100.06 o 
  -1  -4   7    10109.64    10531.23    490.78 o 
   0  -4   7     1077.06     1153.72     44.38 o 
   1  -4   7      588.68      561.03     25.26 o 
   2  -4   7     4133.32     3880.17    122.98 o 
   3  -4   7     2494.93     2363.15     96.17 o 
   4  -4   7        4.01        2.12      4.94 o 
   5  -4   7     1117.42     1173.05     59.23 o 
   6  -4   7     1763.46     1857.06     88.36 o 
  -6  -3   7     1258.45     1270.55     86.15 o 
  -5  -3   7     1582.72     1552.18     97.10 o 
  -4  -3   7      172.70      171.20     26.37 o 
  -3  -3   7     1928.16     2066.17    114.75 o 
  -2  -3   7     3309.45     3394.43    173.67 o 
  -1  -3   7     2597.12     2806.87    145.38 o 
   0  -3   7      367.63      369.03     18.61 o 
   1  -3   7     4027.36     4170.50    130.86 o 
   2  -3   7     1614.60     1615.70     55.79 o 
   3  -3   7        6.54        5.79      9.18 o 
   4  -3   7     1306.83     1250.93     59.28 o 
   5  -3   7     1778.85     1686.02     78.00 o 
   6  -3   7      304.08      255.56     22.61 o 
  -6  -2   7     1632.35     1576.87    100.40 o 
  -5  -2   7      143.26      149.75     26.84 o 
  -4  -2   7      664.39      676.70     52.34 o 
  -3  -2   7     2926.02     2918.56    153.52 o 
  -2  -2   7     2888.99     2721.98    142.90 o 
  -1  -2   7      424.82      480.33     38.42 o 
   1  -2   7     2946.27     2969.09     94.62 o 
   2  -2   7       19.90       18.43      4.22 o 
   3  -2   7     2628.84     2597.37     84.95 o 
   4  -2   7     1477.27     1542.77     69.71 o 
   5  -2   7      414.39      496.45     29.92 o 
   6  -2   7      265.97      270.38     21.43 o 
  -6  -1   7       54.61       53.91     17.66 o 
  -4  -1   7     3995.49     3822.01    196.69 o 
  -3  -1   7     1359.45     1393.85     83.64 o 
  -2  -1   7      339.42      328.46     30.63 o 
  -1  -1   7     5811.91     5558.33    269.41 o 
   1  -1   7       58.86       47.37      5.34 o 
   2  -1   7      852.74      852.61     31.73 o 
   3  -1   7     3830.30     3857.25    156.13 o 
   4  -1   7      211.38      259.77     17.66 o 
   5  -1   7      333.49      312.14     21.44 o 
   6  -1   7     1200.85     1290.65     63.26 o 
   7  -1   7      880.90      965.71     52.59 o 
  -6   0   7      873.04      808.00     61.08 o 
  -5   0   7     1973.42     2028.52    117.07 o 
  -4   0   7      945.80     1052.65     68.90 o 
  -3   0   7      272.43      301.05     31.09 o 
  -2   0   7      999.78      998.23     63.27 o 
  -1   0   7     2526.12     2464.00    130.03 o 
   0   0   7      232.21      246.40     25.68 o 
   1   0   7     4742.34     3958.60    195.28 o 
   2   0   7     3787.38     3429.89    107.01 o 
   3   0   7      442.14      432.96     23.33 o 
   4   0   7      957.48     1048.09     49.32 o 
   5   0   7     2165.81     2311.39    100.35 o 
   6   0   7      455.46      454.07     29.22 o 
   7   0   7       28.56       40.25     10.36 o 
  -6   1   7     1827.23     2056.15    118.64 o 
  -5   1   7      724.74      787.54     57.06 o 
  -4   1   7      235.34      233.64     28.03 o 
  -3   1   7     1225.93     1289.15     77.00 o 
  -2   1   7     2204.28     2288.69    121.79 o 
  -1   1   7        2.00        2.12      5.65 o 
   0   1   7     3795.13     3480.86    173.48 o 
   1   1   7     4069.36     3699.34    183.41 o 
   2   1   7      968.30      968.33     34.54 o 
   3   1   7     1309.34     1283.34     56.24 o 
   4   1   7     2221.90     2278.75     96.86 o 
   5   1   7      804.42      882.14     44.81 o 
   6   1   7      166.08      153.29     16.48 o 
   7   1   7      963.23     1028.66     54.96 o 
  -6   2   7      396.80      428.77     39.34 o 
  -5   2   7      122.45      108.78     20.48 o 
  -4   2   7     2738.85     2890.96    101.77 o 
  -3   2   7     1618.57     1595.67     89.84 o 
  -2   2   7      594.34      611.89     43.39 o 
  -1   2   7     2055.79     2266.03    118.68 o 
   0   2   7     3665.86     3794.84    186.69 o 
   1   2   7      742.50      704.52     46.95 o 
   2   2   7      854.97      909.87     32.87 o 
   3   2   7     5005.10     5105.52    203.24 o 
   4   2   7      762.14      799.84     39.63 o 
   5   2   7       21.52        7.77      4.47 o 
   6   2   7     1438.65     1510.59     71.80 o 
   7   2   7     1231.25     1282.50     65.38 o 
  -6   3   7      406.05      424.29     38.17 o 
  -5   3   7     1643.74     1665.48     95.69 o 
  -4   3   7      887.19      935.75     40.10 o 
  -3   3   7       18.25       33.53     11.77 o 
  -2   3   7     3322.30     3287.09    163.70 o 
  -1   3   7     9129.14     8831.61    411.15 o 
   0   3   7     1010.20     1102.63     64.46 o 
   1   3   7      199.77      179.00     20.96 o 
   2   3   7     5472.45     5805.31    277.24 o 
   3   3   7     3172.86     2925.56    119.46 o 
   4   3   7      689.40      736.22     36.79 o 
   5   3   7     2156.29     2306.34     99.86 o 
   6   3   7     2671.69     2893.91    125.29 o 
   7   3   7      771.34      888.87     49.51 o 
  -5   4   7     1747.00     1839.03    123.47 o 
  -4   4   7       20.63       13.04     10.71 o 
  -3   4   7      545.63      560.22     27.20 o 
  -2   4   7     3470.40     3391.83    115.76 o 
  -1   4   7     1713.91     1765.14     93.19 o 
   0   4   7     1016.99     1117.81     64.21 o 
   1   4   7     2457.04     2688.00    136.07 o 
   2   4   7     3022.01     3194.69    159.06 o 
   4   4   7     3264.75     2953.73    122.72 o 
   5   4   7     2378.14     2150.75     93.75 o 
   6   4   7      243.74      204.89     18.37 o 
   7   4   7       95.45      113.01     15.54 o 
  -5   5   7      162.98      192.14     25.19 o 
  -4   5   7     1015.22     1027.23     62.05 o 
  -3   5   7     1791.16     1786.25     94.09 o 
  -2   5   7     1209.53     1085.62     61.86 o 
  -1   5   7      233.41      212.21     19.78 o 
   0   5   7     2605.70     2515.77    122.79 o 
   1   5   7     2805.10     2978.27    147.76 o 
   2   5   7       60.57       64.50     12.95 o 
   3   5   7     3494.56     3969.51    195.47 o 
   4   5   7     1856.86     2213.76     96.71 o 
   5   5   7      714.39      909.86     47.86 o 
   6   5   7      463.81      400.56     26.63 o 
  -4   6   7     2070.51     2144.32    115.39 o 
  -3   6   7     1442.68     1362.18     77.93 o 
  -2   6   7      103.27       80.99     15.30 o 
  -1   6   7     2583.24     2392.62    120.58 o 
   0   6   7     2016.63     1864.08     96.29 o 
   1   6   7      544.14      486.97     33.94 o 
   2   6   7     2019.39     2030.10    102.20 o 
   3   6   7     4170.79     4082.51    191.42 o 
   4   6   7      281.09      294.19     24.02 o 
   5   6   7       34.22       44.02     10.36 o 
  -3   7   7       58.72       69.68     16.48 o 
  -2   7   7     1890.44     1832.25    100.23 o 
  -1   7   7     1091.01     1111.47     66.55 o 
   0   7   7        0.29        0.71      5.18 o 
   1   7   7      928.29      886.76     54.26 o 
   2   7   7     4775.62     4569.60    215.19 o 
   3   7   7      212.30      239.03     23.55 o 
   5   7   7     1321.47     1459.03     72.23 o 
  -2   8   7     1258.28     1240.50     77.65 o 
  -1   8   7       28.40       17.89      9.89 o 
   0   8   7      709.44      646.44     46.68 o 
   1   8   7     1604.49     1644.39     91.18 o 
   2   8   7     1282.16     1367.23     77.90 o 
   3   8   7      935.52      887.79     55.90 o 
   0  -7   8      758.23      773.80     45.98 o 
   1  -7   8     2245.65     2368.76    109.98 o 
  -3  -6   8     2134.35     2212.03    123.21 o 
  -2  -6   8      669.36      707.44     51.63 o 
  -1  -6   8      648.53      596.16     44.79 o 
   0  -6   8     1179.80     1247.79     48.60 o 
   1  -6   8      744.25      834.90     48.10 o 
   2  -6   8        2.12        3.53      6.83 o 
   3  -6   8     2226.97     2284.04    106.67 o 
  -4  -5   8     1718.37     1946.85    114.12 o 
  -3  -5   8      589.34      645.58     50.44 o 
  -2  -5   8      412.58      431.87     37.93 o 
  -1  -5   8     2250.07     2179.84    118.80 o 
   0  -5   8      913.25      932.29     61.10 o 
   1  -5   8      128.43      139.29     13.23 o 
   2  -5   8      655.63      664.01     79.33 o 
   3  -5   8     3742.51     3747.92    121.74 o 
   4  -5   8        0.77        8.29      7.53 o 
  -5  -4   8     2576.11     2909.84    161.89 o 
  -4  -4   8      275.51      238.35     32.27 o 
  -3  -4   8      465.54      512.52     43.36 o 
  -2  -4   8     3763.53     3971.39    201.93 o 
  -1  -4   8      922.80     1025.83     66.30 o 
   0  -4   8       10.68        4.24      7.30 o 
   1  -4   8     2222.42     2278.86     77.71 o 
   2  -4   8     2070.00     2168.01     74.40 o 
   3  -4   8      468.28      459.96     23.03 o 
   4  -4   8      911.14      922.63     38.36 o 
   5  -4   8     1755.30     1820.26     86.00 o 
  -5  -3   8      297.26      307.61     38.16 o 
  -4  -3   8       89.04       90.64     21.42 o 
  -3  -3   8     1935.03     1882.57    109.03 o 
  -2  -3   8      608.64      603.99     47.39 o 
  -1  -3   8      546.35      541.69     42.67 o 
   0  -3   8     1550.85     1503.73     87.45 o 
   1  -3   8     1799.43     1814.03    101.70 o 
   2  -3   8      865.55      826.50     33.31 o 
   3  -3   8     1381.49     1332.94     49.12 o 
   4  -3   8      762.62      780.52     33.29 o 
   5  -3   8      441.16      462.74     30.16 o 
  -5  -2   8      595.10      648.64     54.45 o 
  -4  -2   8     1128.30     1092.29     74.58 o 
  -3  -2   8     2357.46     2273.15    126.92 o 
  -2  -2   8      862.35      765.80     55.21 o 
  -1  -2   8     1480.89     1514.24     89.81 o 
   0  -2   8     2385.14     2236.09    120.84 o 
   1  -2   8      145.01      147.17     22.13 o 
   2  -2   8      351.46      350.66     18.97 o 
   3  -2   8     3308.88     3203.00    103.29 o 
   4  -2   8      207.43      198.29     16.01 o 
   5  -2   8      142.47      171.88     17.19 o 
   6  -2   8     1830.40     2033.71     93.82 o 
  -6  -1   8      681.25      693.97     58.46 o 
  -5  -1   8     2294.27     2208.26    128.48 o 
  -4  -1   8     1410.63     1374.61     87.63 o 
  -3  -1   8       23.24       13.18     11.06 o 
  -2  -1   8     4562.29     4073.35    206.12 o 
  -1  -1   8     1353.92     1349.64     82.23 o 
   0  -1   8      219.90      216.45     25.91 o 
   1  -1   8      503.08      477.33     38.66 o 
   2  -1   8     3713.76     3389.68    172.41 o 
   3  -1   8      679.61      655.45     27.39 o 
   4  -1   8      261.42      280.76     19.31 o 
   5  -1   8     2175.40     2174.22     95.82 o 
   6  -1   8     1764.01     1773.64     82.70 o 
  -6   0   8     1882.06     1948.27    118.16 o 
  -5   0   8      562.03      625.74     52.56 o 
  -4   0   8       67.54       32.25     13.89 o 
  -3   0   8     4846.66     4682.24    234.52 o 
  -2   0   8     2270.65     2233.70    122.45 o 
  -1   0   8       93.61       87.35     18.36 o 
   0   0   8     2701.69     2504.46    132.85 o 
   1   0   8     2706.59     2454.36    131.19 o 
   3   0   8      771.24      756.91     30.06 o 
   4   0   8     2926.78     2980.28    124.49 o 
   5   0   8     2579.43     2791.25    119.60 o 
   6   0   8        1.65        6.36      5.88 o 
  -5   1   8        2.46        9.89     11.53 o 
  -4   1   8     1543.31     1581.29     94.98 o 
  -3   1   8     6160.94     6273.52    304.14 o 
  -2   1   8      122.07      121.03     20.96 o 
  -1   1   8      383.22      349.22     32.52 o 
   0   1   8     4049.61     3807.19    190.99 o 
   1   1   8     1548.63     1525.03     88.43 o 
   2   1   8      874.58      841.92     55.92 o 
   3   1   8     2835.40     2319.19    125.47 o 
   4   1   8     3734.23     3806.69    155.88 o 
   5   1   8      640.13      708.64     38.19 o 
   6   1   8      916.60      988.74     51.65 o 
  -5   2   8      956.13      988.59     67.93 o 
  -4   2   8     3201.54     3310.66    116.23 o 
  -3   2   8      824.51      840.18     57.08 o 
  -2   2   8     2532.18     2692.03    141.47 o 
  -1   2   8     2995.90     3031.37    155.94 o 
   0   2   8     1638.14     1754.22     97.67 o 
   1   2   8        4.75        8.47      6.83 o 
   2   2   8     4197.61     3908.64    195.03 o 
   3   2   8     2323.48     2053.44    113.21 o 
   4   2   8      504.67      535.94     29.46 o 
   5   2   8      701.84      734.67     39.37 o 
   6   2   8     2802.55     3055.86    132.16 o 
  -5   3   8     1931.71     1941.58    109.91 o 
  -4   3   8     1012.60      992.53     50.61 o 
  -3   3   8     2330.70     2383.29     86.18 o 
  -2   3   8     4057.94     4086.07    202.17 o 
  -1   3   8     3196.82     3294.76    166.42 o 
   0   3   8       74.28       84.28     16.24 o 
   1   3   8     2761.93     3011.44    154.64 o 
   2   3   8     3283.06     3527.91    177.63 o 
   3   3   8      665.86      645.60     47.16 o 
   5   3   8     2934.88     3088.81    130.59 o 
   6   3   8     1295.41     1458.34     70.11 o 
  -5   4   8      546.33      599.27     43.12 o 
  -4   4   8      120.59      129.86     13.81 o 
  -3   4   8     3684.89     3470.15    120.54 o 
  -2   4   8      584.33      555.18     27.31 o 
  -1   4   8        6.65       11.06      8.00 o 
   0   4   8     2686.37     2901.27    147.45 o 
   1   4   8     3118.64     3370.96    169.45 o 
   2   4   8      204.39      207.95     24.02 o 
   3   4   8       70.28       73.22     16.01 o 
   5   4   8      615.07      615.45     33.94 o 
   6   4   8      156.12      182.48     17.90 o 
  -4   5   8     2696.56     2711.12    137.56 o 
  -3   5   8     1666.19     1508.15     82.93 o 
  -2   5   8        0.25        0.24      4.94 o 
  -1   5   8     1124.57     1086.70     61.84 o 
   0   5   8     2292.99     2039.02    103.45 o 
   2   5   8      629.29      673.30     46.68 o 
   3   5   8     1389.03     1595.36     90.93 o 
   4   5   8     1338.49     1528.85     90.67 o 
  -3   6   8       13.84       13.65      8.71 o 
  -2   6   8     1099.46     1015.85     61.59 o 
  -1   6   8     1669.67     1591.72     86.49 o 
   0   6   8      386.45      388.50     30.63 o 
   1   6   8      991.06      864.01     52.14 o 
   2   6   8     1422.75     1334.15     73.21 o 
   3   6   8      860.38      872.41     52.36 o 
  -2   7   8     1636.16     1720.10     96.14 o 
  -1   7   8       75.01       64.74     14.83 o 
   0   7   8      924.30      901.27     56.61 o 
   1   7   8     1734.67     1645.87     89.32 o 
   2   7   8      419.68      366.13     29.92 o 
   3   7   8       84.25      103.35     16.72 o 
   0   8   8     2244.37     2287.28    121.57 o 
   1   8   8      258.91      245.40     27.55 o 
   2   8   8       73.46       84.99     17.19 o 
  -2  -6   9       44.19       54.38     16.48 o 
  -1  -6   9     1496.42     1536.09     91.39 o 
   0  -6   9     1033.74     1081.40     70.06 o 
   1  -6   9        1.03        8.00      8.47 o 
  -3  -5   9       26.43        6.36     10.83 o 
  -2  -5   9     2229.86     2066.19    117.56 o 
  -1  -5   9     1844.70     1964.14    111.56 o 
   0  -5   9       66.70       75.33     17.66 o 
   1  -5   9      850.85      836.26     57.78 o 
   2  -5   9     1160.85     1241.28     78.11 o 
   3  -5   9      168.23      170.63     15.78 o 
  -4  -4   9       74.22       69.92     20.72 o 
  -3  -4   9     1133.20     1200.88     79.05 o 
  -2  -4   9     1527.36     1465.19     90.70 o 
  -1  -4   9        0.38       -5.65      5.88 o 
   0  -4   9     2089.53     2162.48    120.64 o 
   1  -4   9     2341.59     2379.77    129.46 o 
   2  -4   9      607.96      655.28     49.97 o 
   3  -4   9      534.77      504.81     25.53 o 
   4  -4   9     1667.54     1603.68     60.10 o 
  -4  -3   9      749.09      806.80     63.19 o 
  -3  -3   9     1443.35     1434.20     90.69 o 
  -2  -3   9       10.27       59.79     16.95 o 
  -1  -3   9     1274.93     1302.87     81.69 o 
   0  -3   9     2151.18     2048.47    115.24 o 
   1  -3   9      312.71      371.95     34.63 o 
   2  -3   9     1107.81     1164.22     74.81 o 
   3  -3   9     1980.43     1934.26    109.95 o 
   4  -3   9      707.05      762.04     33.68 o 
   5  -3   9        9.77        5.32     13.30 o 
  -5  -2   9     1629.03     1407.96     94.71 o 
  -4  -2   9     1175.71     1209.03     82.36 o 
  -3  -2   9      268.97      199.49     29.44 o 
  -2  -2   9     1910.54     2020.70    116.35 o 
  -1  -2   9     2984.71     2928.21    156.51 o 
   0  -2   9      390.89      374.16     34.87 o 
   1  -2   9      161.26      153.77     24.49 o 
   2  -2   9     4764.87     4685.05    234.81 o 
   3  -2   9     1176.21     1186.59     75.30 o 
   4  -2   9        2.71        3.25      3.92 o 
   5  -2   9      681.87      766.83     42.43 o 
  -5  -1   9      757.58      740.30     61.06 o 
  -4  -1   9        3.92       -4.94      8.00 o 
  -3  -1   9     1642.58     1455.38     91.68 o 
  -2  -1   9     4371.46     4102.35    210.57 o 
  -1  -1   9     1489.87     1448.62     89.08 o 
   0  -1   9      521.32      529.38     43.13 o 
   1  -1   9     3175.04     2867.19    152.83 o 
   2  -1   9     2793.37     2620.05    141.28 o 
   3  -1   9        5.97        5.88      6.83 o 
   4  -1   9     1400.87     1370.39     85.72 o 
   5  -1   9     1405.85     1571.11     73.43 o 
  -5   0   9        2.49       -7.53      9.65 o 
  -4   0   9     1168.39     1144.16     78.12 o 
  -3   0   9     3236.77     3179.43    169.84 o 
  -2   0   9     1039.83      934.53     64.90 o 
  -1   0   9      422.73      421.79     38.41 o 
   0   0   9     2690.30     2381.08    130.14 o 
   1   0   9     3841.33     3250.89    170.22 o 
   2   0   9      341.09      262.92     30.63 o 
   3   0   9     1839.56     1645.48     97.42 o 
   4   0   9     3108.57     2562.67    141.08 o 
   5   0   9      651.82      684.78     37.72 o 
  -5   1   9      557.98      543.44     48.55 o 
  -4   1   9     2974.34     3007.50    163.03 o 
  -3   1   9     1282.16     1341.76     84.29 o 
  -2   1   9       10.21        6.12      8.71 o 
  -1   1   9     2067.43     1893.54    108.38 o 
   0   1   9     2431.27     2412.62    131.23 o 
   1   1   9      329.19      333.59     34.40 o 
   2   1   9     2433.35     2051.14    114.87 o 
   3   1   9     1722.94     1636.28     96.92 o 
   4   1   9      581.69      596.57     48.79 o 
   6   1   9     1852.40     2124.19     96.41 o 
  -4   2   9     1273.68     1268.63     53.20 o 
  -3   2   9      112.09      125.73     22.84 o 
  -2   2   9     2156.45     2096.51    117.37 o 
  -1   2   9     1920.74     2039.58    114.01 o 
   0   2   9     1016.80     1031.56     66.79 o 
   1   2   9     2098.86     2190.98    120.93 o 
   2   2   9     2141.11     1995.54    112.18 o 
   3   2   9      442.32      414.02     37.47 o 
   4   2   9      261.73      329.27     35.80 o 
   6   2   9     1186.37     1389.89     67.49 o 
  -4   3   9       66.33       53.16     25.42 o 
  -3   3   9      746.18      738.15     34.98 o 
  -2   3   9     1774.90     1744.50     99.28 o 
  -1   3   9       26.65       27.07     11.77 o 
   0   3   9     1032.04     1145.28     71.51 o 
   1   3   9     5655.01     5954.80    289.34 o 
   2   3   9      684.58      788.22     55.64 o 
   3   3   9      138.08      124.56     22.37 o 
   4   3   9     1585.66     1551.20     94.50 o 
  -4   4   9     1593.36     1531.39     84.79 o 
  -3   4   9      396.78      381.19     22.76 o 
  -2   4   9      169.60      159.25     14.75 o 
  -1   4   9      505.55      564.89     42.18 o 
   0   4   9     2760.81     2784.31    145.26 o 
   1   4   9      143.17      155.17     22.13 o 
   2   4   9      323.49      404.94     35.81 o 
   3   4   9     1483.77     1491.15     88.81 o 
   4   4   9      822.37      975.35     66.97 o 
  -3   5   9        7.39       19.07      8.71 o 
  -2   5   9      735.17      664.16     44.80 o 
  -1   5   9     1110.87     1008.83     59.94 o 
   3   5   9     1139.78     1253.12     77.17 o 
   4   5   9        0.98       -4.47      7.06 o 
  -2   6   9     2264.20     2161.61    114.01 o 
  -1   6   9      687.31      671.62     45.97 o 
   0   6   9      106.68      102.65     16.95 o 
   1   6   9     2220.26     1962.70    102.67 o 
   2   6   9     1130.81     1027.20     61.12 o 
   0   7   9     2622.77     2545.95    131.13 o 
   1   7   9      679.92      708.59     48.09 o 
   2   7   9        0.29        7.30      7.30 o 
   0  -5  10      875.19      838.10     61.08 o 
  -2  -4  10      169.16      177.31     28.49 o 
  -1  -4  10      385.64      401.66     38.87 o 
   0  -4  10     2947.60     3062.51    164.89 o 
   1  -4  10      702.88      645.00     50.69 o 
   2  -4  10       76.22       86.40     19.78 o 
  -3  -3  10      225.32      228.43     33.20 o 
  -2  -3  10      464.55      456.87     43.59 o 
  -1  -3  10     1649.32     1548.19     96.16 o 
   0  -3  10      453.32      474.78     42.88 o 
   1  -3  10      193.81      171.67     26.14 o 
   2  -3  10     2414.97     2410.97    135.36 o 
   3  -3  10     1488.51     1409.06     89.26 o 
  -3  -2  10      423.15      393.45     42.64 o 
  -2  -2  10     2199.36     2301.39    132.70 o 
  -1  -2  10     1604.67     1619.05     99.70 o 
   0  -2  10      117.98      110.19     22.37 o 
   1  -2  10     1472.47     1466.72     90.93 o 
   2  -2  10     2318.36     2413.15    135.83 o 
   3  -2  10      352.67      325.79     36.04 o 
   4  -2  10      763.55      787.23     59.41 o 
  -4  -1  10      567.56      601.18     53.97 o 
  -3  -1  10     2040.61     1761.51    108.53 o 
  -2  -1  10     1833.44     1713.68    105.18 o 
  -1  -1  10       42.66       77.21     20.01 o 
   0  -1  10     1715.97     1751.05    104.94 o 
   1  -1  10     2281.23     2162.30    123.30 o 
   2  -1  10      344.20      262.43     32.98 o 
   3  -1  10      481.93      420.14     39.35 o 
   4  -1  10     2137.45     2114.38    123.21 o 
  -4   0  10     1860.77     1981.26    120.28 o 
  -3   0  10      644.59      695.84     56.57 o 
  -2   0  10        9.51        9.18     11.06 o 
  -1   0  10     2856.18     2715.19    149.76 o 
   0   0  10     2258.36     1787.69    106.49 o 
   1   0  10      239.16      179.46     27.56 o 
   2   0  10      491.39      521.03     45.48 o 
   3   0  10     2301.56     2095.53    120.68 o 
   4   0  10      825.40      726.53     57.30 o 
  -4   1  10     1209.01     1223.58     83.30 o 
  -3   1  10        3.30        2.12      9.42 o 
  -2   1  10     1322.41     1499.21     93.97 o 
  -1   1  10     1655.89     1666.87    100.90 o 
   0   1  10      559.96      559.54     46.90 o 
   1   1  10      477.79      418.99     38.88 o 
   2   1  10     1102.61      951.06     67.26 o 
   3   1  10      465.41      374.66     38.88 o 
   4   1  10      200.81      197.34     30.14 o 
   5   1  10     1303.75     1065.45     76.24 o 
  -3   2  10     1086.64     1145.03     76.21 o 
  -2   2  10     2325.60     2494.26    138.43 o 
  -1   2  10       25.93       38.60     14.83 o 
   0   2  10      408.25      397.94     37.70 o 
   1   2  10     2024.14     2201.68    123.93 o 
   2   2  10      968.79     1045.81     71.48 o 
   3   2  10      236.49      188.17     28.26 o 
   4   2  10     1689.66     1691.85    104.19 o 
  -3   3  10     1837.68     1702.16     70.42 o 
  -2   3  10      185.21      179.43     26.37 o 
  -1   3  10     1016.70     1040.68     68.89 o 
   0   3  10     2545.39     2653.75    143.72 o 
   1   3  10      637.68      637.18     49.27 o 
   2   3  10       37.77       67.56     17.89 o 
   3   3  10     2137.40     2155.82    122.75 o 
   4   3  10     1674.29     1845.51    111.03 o 
  -2   4  10      761.99      752.46     36.49 o 
  -1   4  10     1527.69     1465.04     87.15 o 
   0   4  10      522.18      607.77     47.60 o 
   1   4  10      516.34      493.47     41.48 o 
   2   4  10     2169.00     2376.41    131.75 o 
   3   4  10     1966.23     2097.82    119.62 o 
   4   4  10      102.37       65.69     17.89 o 
  -1   5  10     1470.82     1366.95     77.92 o 
   1   6  10     1941.78     1939.02    103.99 o 
   0  -3  11       16.48       19.07     11.53 o 
  -1  -2  11       59.07       29.66     13.89 o 
   0  -2  11      430.07      346.10     40.05 o 
   1  -2  11     1892.81     1773.53    108.01 o 
   2  -2  11      361.30      370.78     41.46 o 
  -2  -1  11      114.52       90.17     22.84 o 
  -1  -1  11     1685.11     1642.14    103.71 o 
   0  -1  11     1801.08     1786.06    110.12 o 
   1  -1  11      378.12      376.22     40.52 o 
   2  -1  11      204.08      203.69     31.79 o 
   3  -1  11     1913.66     1771.82    109.90 o 
  -2   0  11      674.92      667.57     56.57 o 
  -1   0  11     2027.57     1868.48    114.19 o 
   0   0  11      484.93      498.13     46.18 o 
   1   0  11      549.99      508.10     46.43 o 
   2   0  11     1521.36     1348.27     89.27 o 
   3   0  11     1138.82     1087.28     77.39 o 
  -2   1  11     2076.57     2260.25    132.40 o 
  -1   1  11      370.12      362.07     40.99 o 
   0   1  11      157.85      152.82     27.31 o 
   1   1  11     1602.39     1469.03     93.54 o 
   2   1  11     1174.52     1038.35     74.34 o 
   3   1  11        0.20        0.71      8.94 o 
  -2   2  11      689.03      667.58     55.16 o 
  -1   2  11      455.36      421.04     43.12 o 
   0   2  11     2138.09     2257.97    130.54 o 
   1   2  11     1734.34     1757.21    106.56 o 
   2   2  11       43.83       36.96     15.07 o 
   3   2  11     1196.49     1098.27     77.40 o 
  -1   3  11     1735.97     1797.90    106.79 o 
   0   3  11      952.98     1094.42     75.24 o 
   1   3  11       16.67       18.83     12.48 o 
   2   3  11     1674.44     1615.33    100.63 o 
   1   4  11      749.80      764.09     57.76 o 
                                                 
